# Supplementary material for: [1,2-Bis(diphenyl­phosphino)ethane-κ2 P,P′](2-carboxyl­atothio­phenolato-κ2 O,S)nickel(II) methanol solvate
Source: Acta Crystallogr Sect E Struct Rep Online. 2009 Jan 8;65(Pt 2):m156. doi: 10.1107/S1600536808044280 (PMC2968203; doi:10.1107/S1600536808044280)
Supplement: Supplementary file 1 [file e-65-0m156-sup1.cif]

##############################################################################
###                                                                        ###
###        Electronic paper (Acta Crystallographica Section E)             ###
###                                                                        ###
##############################################################################
#                                                                            #
# This CIF contains the data in a paper accepted for publication in Acta     #
# Crystallographica Section E. It conforms to the requirements of Notes      #
# for Authors for Section E, and has been peer reviewed under the auspices   #
# of the IUCr Commission on Journals.                                        #
#                                                                            #
# Full details of the Crystallographic Information File format               #
# are given in the paper "The Crystallographic Information File (CIF):       #
# a New Standard Archive File for Crystallography" by S. R. Hall, F. H.      #
# Allen and I. D. Brown [Acta Cryst. (1991), A47, 655-685].                  #
#                                                                            #
# The current version of the core CIF dictionary is obtainable from          #
# ftp://ftp.iucr.org/pub/cif_core.dic. The current version number is 2.4.    #
#                                                                            #
# Software is freely available for graphical display of the structure(s) in  #
# this CIF.  For information consult the CIF home page http://www.iucr.org/  #
# cif/home.html                                                              #
#                                                                            #
# This file may be used for bona fide research purposes within the           #
# scientific community so long as proper attribution is given to the journal # 
# article from which it was obtained.                                        #
#                                                                            #
##############################################################################
                                             
data_I
_audit_creation_method     SHELXL97
_chemical_name_systematic
;
[1,2-Bis(diphenylphosphino)ethane-\k^2^<i>P</i>,<i>P</i>'](2-
carboxylatothiophenolato-\k^2^<i>O</i>,<i>S</i>)nickel(II) methanol solvate
;
_chemical_name_common     ?
_chemical_formula_moiety     'C33 H28 Ni O2 P2 S , C H4 O'
_chemical_formula_sum     'C34 H32 Ni O3 P2 S'
_chemical_formula_iupac     '[Ni (C7 H4 O2 S) (C26 H24 P2)] , C H4 O'
_chemical_formula_weight     641.31
_chemical_melting_point     ?
_symmetry_cell_setting     monoclinic
_symmetry_space_group_name_H-M     'P 21/c'
_symmetry_space_group_name_Hall     '-P 2ybc'
loop_
    _symmetry_equiv_pos_as_xyz
    'x, y, z'
    '-x, y+1/2, -z+1/2'
    '-x, -y, -z'
    'x, -y-1/2, z-1/2'
_cell_length_a     13.9229(15)
_cell_length_b     11.6244(10)
_cell_length_c     19.553(2)
_cell_angle_alpha     90.00
_cell_angle_beta     100.085(2)
_cell_angle_gamma     90.00
_cell_volume     3115.6(6)
_cell_formula_units_Z     4
_cell_measurement_reflns_used     3936
_cell_measurement_theta_min     2.297
_cell_measurement_theta_max     24.984
_cell_measurement_temperature     293(2)
_exptl_crystal_description     needle
_exptl_crystal_colour     red
_exptl_crystal_size_max     0.48
_exptl_crystal_size_mid     0.37
_exptl_crystal_size_min     0.32
_exptl_crystal_density_diffrn     1.367
_exptl_crystal_density_meas     ?
_exptl_crystal_density_method     'not measured'
_exptl_crystal_F_000     1336
_exptl_absorpt_coefficient_mu     0.826
_exptl_absorpt_correction_type     multi-scan
_exptl_absorpt_process_details     '(SADABS; Bruker, 2001)'
_exptl_absorpt_correction_T_min     0.6927
_exptl_absorpt_correction_T_max     0.7781
_diffrn_ambient_temperature     293(2)
_diffrn_radiation_type     MoK\a
_diffrn_radiation_wavelength     0.71073
_diffrn_radiation_source     'fine-focus sealed tube'
_diffrn_radiation_monochromator     graphite
_diffrn_measurement_device_type     'Bruker SMART 1000 CCD area-detector'
_diffrn_measurement_method     '\f and \w'
_diffrn_detector_area_resol_mean     ?
_diffrn_reflns_number     14599
_diffrn_reflns_av_R_equivalents     0.0323
_diffrn_reflns_av_sigmaI/netI     0.0440
_diffrn_reflns_theta_min     1.49
_diffrn_reflns_theta_max     25.01
_diffrn_reflns_theta_full     25.01
_diffrn_measured_fraction_theta_max     0.999
_diffrn_measured_fraction_theta_full     0.999
_diffrn_reflns_limit_h_min     -16
_diffrn_reflns_limit_h_max     16
_diffrn_reflns_limit_k_min     -13
_diffrn_reflns_limit_k_max     13
_diffrn_reflns_limit_l_min     -23
_diffrn_reflns_limit_l_max     13
_diffrn_standards_number     0
_diffrn_standards_interval_count     ?
_diffrn_standards_interval_time     ?
_diffrn_standards_decay_%     ?
_refine_special_details
;
Refinement of F^2^ against ALL reflections. The weighted <i>R</i>-factor
<i>wR</i> and goodness of fit S are based on F^2^, conventional
<i>R</i>-factors <i>R</i> are based on F, with F set to zero for negative
F^2^. The threshold expression of F^2^ > 2sigma(F^2^) is used only for
calculating <i>R</i>-factors(gt) <i>etc</i>. and is not relevant to the choice
of reflections for refinement. <i>R</i>-factors based on F^2^ are
statistically about twice as large as those based on F, and R-factors based
on ALL data will be even larger.
;
_reflns_number_total     5484
_reflns_number_gt     3538
_reflns_threshold_expression     I>2\s(I)
_refine_ls_structure_factor_coef     Fsqd
_refine_ls_matrix_type     full
_refine_ls_R_factor_all     0.0831
_refine_ls_R_factor_gt     0.0415
_refine_ls_wR_factor_gt     0.0896
_refine_ls_wR_factor_ref     0.1170
_refine_ls_goodness_of_fit_ref     1.098
_refine_ls_restrained_S_all     1.098
_refine_ls_number_reflns     5484
_refine_ls_number_parameters     370
_refine_ls_number_restraints     0
_refine_ls_hydrogen_treatment     constr
_refine_ls_weighting_scheme     calc
_refine_ls_weighting_details
       'calc w = 1/[\s^2^(Fo^2^)+(0.0402P)^2^+2.3624P] where P=(Fo^2^+2Fc^2^)/3'
_atom_sites_solution_hydrogens     geom
_atom_sites_solution_primary     direct
_atom_sites_solution_secondary     difmap
_refine_ls_shift/su_max     0.001
_refine_ls_shift/su_mean     0.000
_refine_diff_density_max     0.419
_refine_diff_density_min     -0.264
_refine_ls_extinction_method     none
_refine_ls_extinction_coef     ?
loop_
    _atom_type_symbol
    _atom_type_description
    _atom_type_scat_dispersion_real
    _atom_type_scat_dispersion_imag
    _atom_type_scat_source
    'C' 'C' 0.0033 0.0016
                         'International Tables Vol C Tables 4.2.6.8 and 6.1.1.4'
    'H' 'H' 0.0000 0.0000
                         'International Tables Vol C Tables 4.2.6.8 and 6.1.1.4'
    'S' 'S' 0.1246 0.1234
                         'International Tables Vol C Tables 4.2.6.8 and 6.1.1.4'
    'O' 'O' 0.0106 0.0060
                         'International Tables Vol C Tables 4.2.6.8 and 6.1.1.4'
    'Ni' 'Ni' 0.3393 1.1124
                         'International Tables Vol C Tables 4.2.6.8 and 6.1.1.4'
    'P' 'P' 0.1023 0.0942
                         'International Tables Vol C Tables 4.2.6.8 and 6.1.1.4'
_computing_data_collection     'SMART (Bruker, 2001)'
_computing_cell_refinement     'SAINT (Bruker, 2001)'
_computing_data_reduction     'SAINT (Bruker, 2001)'
_computing_structure_solution     'SHELXS97 (Sheldrick, 2008)'
_computing_structure_refinement     'SHELXL97 (Sheldrick, 2008)'
_computing_molecular_graphics     'SHELXTL (Sheldrick, 2008)'
_computing_publication_material     'SHELXTL (Sheldrick, 2008)'
loop_
    _atom_site_type_symbol
    _atom_site_label
    _atom_site_fract_x
    _atom_site_fract_y
    _atom_site_fract_z
    _atom_site_U_iso_or_equiv
    _atom_site_adp_type
    _atom_site_calc_flag
    _atom_site_refinement_flags
    _atom_site_occupancy
    _atom_site_disorder_assembly
    _atom_site_disorder_group
    Ni Ni1 0.77033(3) 0.40652(4) 0.63023(2) 0.04036(15) Uani d . 1 . .
    O O1 0.75357(19) 0.2853(2) 0.69264(13) 0.0507(7) Uani d . 1 . .
    O O2 0.7291(2) 0.2026(3) 0.78879(16) 0.0759(9) Uani d . 1 . .
    O O3 0.8043(4) 0.5076(4) 0.3236(2) 0.1394(18) Uani d . 1 . .
    H H3 0.7870 0.4408 0.3155 0.209 Uiso calc R 1 . .
    P P1 0.79225(7) 0.54152(9) 0.56033(5) 0.0436(3) Uani d . 1 . .
    P P2 0.81015(7) 0.28485(8) 0.55286(5) 0.0411(2) Uani d . 1 . .
    S S1 0.74372(7) 0.54170(9) 0.70171(5) 0.0510(3) Uani d . 1 . .
    C C1 0.7130(3) 0.2809(3) 0.7457(2) 0.0475(9) Uani d . 1 . .
    C C2 0.6393(3) 0.3695(3) 0.75551(18) 0.0438(9) Uani d . 1 . .
    C C3 0.6457(3) 0.4843(3) 0.73642(19) 0.0471(9) Uani d . 1 . .
    C C4 0.5722(3) 0.5591(4) 0.7480(2) 0.0725(13) Uani d . 1 . .
    H H4 0.5763 0.6366 0.7369 0.087 Uiso calc R 1 . .
    C C5 0.4931(4) 0.5208(5) 0.7755(3) 0.0915(17) Uani d . 1 . .
    H H5 0.4437 0.5718 0.7812 0.110 Uiso calc R 1 . .
    C C6 0.4872(3) 0.4087(5) 0.7944(3) 0.0829(15) Uani d . 1 . .
    H H6 0.4338 0.3827 0.8126 0.099 Uiso calc R 1 . .
    C C7 0.5615(3) 0.3340(4) 0.7861(2) 0.0611(11) Uani d . 1 . .
    H H7 0.5593 0.2584 0.8014 0.073 Uiso calc R 1 . .
    C C8 0.8596(3) 0.4831(3) 0.4959(2) 0.0527(10) Uani d . 1 . .
    H H8A 0.8536 0.5341 0.4561 0.063 Uiso calc R 1 . .
    H H8B 0.9282 0.4759 0.5159 0.063 Uiso calc R 1 . .
    C C9 0.8175(3) 0.3661(3) 0.47359(19) 0.0496(10) Uani d . 1 . .
    H H9A 0.8591 0.3265 0.4463 0.060 Uiso calc R 1 . .
    H H9B 0.7531 0.3744 0.4455 0.060 Uiso calc R 1 . .
    C C10 0.6782(3) 0.5982(3) 0.5114(2) 0.0523(10) Uani d . 1 . .
    C C11 0.6009(3) 0.6230(4) 0.5438(3) 0.0807(15) Uani d . 1 . .
    H H11 0.6077 0.6127 0.5916 0.097 Uiso calc R 1 . .
    C C12 0.5135(3) 0.6628(5) 0.5074(4) 0.0972(19) Uani d . 1 . .
    H H12 0.4629 0.6823 0.5306 0.117 Uiso calc R 1 . .
    C C13 0.5019(4) 0.6734(5) 0.4376(4) 0.096(2) Uani d . 1 . .
    H H13 0.4422 0.6971 0.4125 0.116 Uiso calc R 1 . .
    C C14 0.5748(5) 0.6504(5) 0.4049(3) 0.109(2) Uani d . 1 . .
    H H14 0.5660 0.6592 0.3569 0.130 Uiso calc R 1 . .
    C C15 0.6655(4) 0.6127(5) 0.4412(3) 0.0929(18) Uani d . 1 . .
    H H15 0.7165 0.5978 0.4175 0.111 Uiso calc R 1 . .
    C C16 0.8670(3) 0.6616(3) 0.59772(19) 0.0490(10) Uani d . 1 . .
    C C17 0.8367(3) 0.7736(4) 0.5916(2) 0.0642(12) Uani d . 1 . .
    H H17 0.7744 0.7913 0.5682 0.077 Uiso calc R 1 . .
    C C18 0.8993(4) 0.8608(4) 0.6203(3) 0.0812(15) Uani d . 1 . .
    H H18 0.8788 0.9370 0.6157 0.097 Uiso calc R 1 . .
    C C19 0.9905(4) 0.8357(5) 0.6552(3) 0.0829(16) Uani d . 1 . .
    H H19 1.0317 0.8946 0.6745 0.099 Uiso calc R 1 . .
    C C20 1.0213(3) 0.7247(5) 0.6618(2) 0.0753(14) Uani d . 1 . .
    H H20 1.0837 0.7078 0.6852 0.090 Uiso calc R 1 . .
    C C21 0.9599(3) 0.6372(4) 0.6338(2) 0.0642(12) Uani d . 1 . .
    H H21 0.9809 0.5613 0.6391 0.077 Uiso calc R 1 . .
    C C22 0.9319(3) 0.2273(3) 0.58174(18) 0.0441(9) Uani d . 1 . .
    C C23 0.9691(3) 0.2240(5) 0.6509(2) 0.0847(17) Uani d . 1 . .
    H H23 0.9337 0.2554 0.6826 0.102 Uiso calc R 1 . .
    C C24 1.0588(4) 0.1746(5) 0.6744(3) 0.100(2) Uani d . 1 . .
    H H24 1.0824 0.1713 0.7219 0.119 Uiso calc R 1 . .
    C C25 1.1126(3) 0.1313(4) 0.6301(3) 0.0783(15) Uani d . 1 . .
    H H25 1.1743 0.1016 0.6464 0.094 Uiso calc R 1 . .
    C C26 1.0760(4) 0.1313(5) 0.5615(3) 0.105(2) Uani d . 1 . .
    H H26 1.1118 0.0991 0.5304 0.125 Uiso calc R 1 . .
    C C27 0.9856(3) 0.1791(5) 0.5375(2) 0.0917(18) Uani d . 1 . .
    H H27 0.9610 0.1782 0.4901 0.110 Uiso calc R 1 . .
    C C28 0.7366(3) 0.1591(3) 0.52550(19) 0.0438(9) Uani d . 1 . .
    C C29 0.6959(4) 0.0986(4) 0.5731(2) 0.0695(13) Uani d . 1 . .
    H H29 0.7037 0.1234 0.6189 0.083 Uiso calc R 1 . .
    C C30 0.6425(4) -0.0007(5) 0.5523(3) 0.0901(17) Uani d . 1 . .
    H H30 0.6144 -0.0416 0.5846 0.108 Uiso calc R 1 . .
    C C31 0.6312(3) -0.0381(4) 0.4863(3) 0.0742(14) Uani d . 1 . .
    H H31 0.5960 -0.1051 0.4736 0.089 Uiso calc R 1 . .
    C C32 0.6703(4) 0.0206(4) 0.4382(3) 0.0748(14) Uani d . 1 . .
    H H32 0.6624 -0.0058 0.3926 0.090 Uiso calc R 1 . .
    C C33 0.7224(3) 0.1206(4) 0.4574(2) 0.0672(13) Uani d . 1 . .
    H H33 0.7480 0.1623 0.4242 0.081 Uiso calc R 1 . .
    C C34 0.8066(7) 0.5619(7) 0.2643(4) 0.192(4) Uani d . 1 . .
    H H34A 0.7706 0.6325 0.2633 0.288 Uiso calc R 1 . .
    H H34B 0.7778 0.5141 0.2262 0.288 Uiso calc R 1 . .
    H H34C 0.8730 0.5784 0.2606 0.288 Uiso calc R 1 . .
loop_
    _atom_site_aniso_label
    _atom_site_aniso_U_11
    _atom_site_aniso_U_22
    _atom_site_aniso_U_33
    _atom_site_aniso_U_12
    _atom_site_aniso_U_13
    _atom_site_aniso_U_23
    Ni1 0.0375(3) 0.0465(3) 0.0377(3) 0.0053(2) 0.0082(2) -0.0006(2)
    O1 0.0646(17) 0.0471(16) 0.0446(15) 0.0164(13) 0.0210(14) 0.0023(12)
    O2 0.087(2) 0.073(2) 0.074(2) 0.0221(18) 0.0314(18) 0.0313(18)
    O3 0.217(5) 0.109(3) 0.090(3) -0.041(3) 0.021(3) -0.015(3)
    P1 0.0375(5) 0.0488(6) 0.0436(6) 0.0021(4) 0.0048(5) 0.0033(5)
    P2 0.0407(5) 0.0480(6) 0.0349(5) 0.0083(4) 0.0079(4) 0.0013(4)
    S1 0.0550(6) 0.0490(6) 0.0518(6) -0.0048(5) 0.0168(5) -0.0098(5)
    C1 0.044(2) 0.049(2) 0.048(2) -0.0002(18) 0.0054(19) -0.002(2)
    C2 0.040(2) 0.057(3) 0.034(2) -0.0029(18) 0.0049(17) -0.0051(18)
    C3 0.045(2) 0.056(3) 0.041(2) 0.0072(19) 0.0099(18) -0.0073(19)
    C4 0.076(3) 0.070(3) 0.077(3) 0.026(3) 0.030(3) 0.001(3)
    C5 0.070(3) 0.108(5) 0.106(4) 0.032(3) 0.042(3) 0.002(4)
    C6 0.059(3) 0.109(5) 0.089(4) -0.003(3) 0.035(3) -0.007(3)
    C7 0.058(3) 0.071(3) 0.058(3) -0.006(2) 0.019(2) -0.006(2)
    C8 0.047(2) 0.064(3) 0.048(2) 0.006(2) 0.0114(19) 0.010(2)
    C9 0.042(2) 0.068(3) 0.040(2) 0.0117(19) 0.0102(17) 0.0093(19)
    C10 0.047(2) 0.047(2) 0.058(3) 0.0043(19) -0.005(2) 0.001(2)
    C11 0.047(3) 0.103(4) 0.091(4) 0.011(3) 0.007(3) 0.029(3)
    C12 0.043(3) 0.110(5) 0.134(5) 0.009(3) 0.003(3) 0.032(4)
    C13 0.069(4) 0.080(4) 0.120(5) 0.011(3) -0.037(4) -0.013(4)
    C14 0.119(5) 0.120(5) 0.070(4) 0.053(4) -0.033(4) -0.012(3)
    C15 0.096(4) 0.112(4) 0.064(3) 0.045(3) -0.004(3) -0.003(3)
    C16 0.046(2) 0.056(3) 0.046(2) -0.0077(19) 0.0098(19) 0.001(2)
    C17 0.073(3) 0.055(3) 0.064(3) -0.005(2) 0.009(2) 0.006(2)
    C18 0.108(4) 0.054(3) 0.084(4) -0.017(3) 0.026(3) -0.008(3)
    C19 0.087(4) 0.097(4) 0.068(3) -0.041(3) 0.023(3) -0.014(3)
    C20 0.058(3) 0.102(4) 0.064(3) -0.021(3) 0.008(2) -0.009(3)
    C21 0.053(3) 0.075(3) 0.063(3) -0.007(2) 0.006(2) -0.003(2)
    C22 0.042(2) 0.051(2) 0.040(2) 0.0077(17) 0.0103(17) 0.0026(18)
    C23 0.062(3) 0.142(5) 0.048(3) 0.045(3) 0.003(2) -0.013(3)
    C24 0.074(3) 0.162(6) 0.057(3) 0.055(4) -0.004(3) -0.007(3)
    C25 0.053(3) 0.110(4) 0.070(3) 0.028(3) 0.005(3) 0.014(3)
    C26 0.087(4) 0.167(6) 0.067(3) 0.073(4) 0.034(3) 0.023(4)
    C27 0.080(3) 0.151(5) 0.046(3) 0.061(4) 0.014(2) 0.010(3)
    C28 0.040(2) 0.049(2) 0.042(2) 0.0079(18) 0.0068(17) 0.0008(19)
    C29 0.096(4) 0.062(3) 0.054(3) -0.010(3) 0.023(3) -0.004(2)
    C30 0.122(5) 0.077(4) 0.078(4) -0.033(3) 0.038(3) 0.002(3)
    C31 0.072(3) 0.058(3) 0.088(4) -0.010(2) 0.004(3) -0.003(3)
    C32 0.082(3) 0.071(3) 0.066(3) -0.011(3) -0.003(3) -0.013(3)
    C33 0.075(3) 0.074(3) 0.053(3) -0.010(3) 0.011(2) -0.003(2)
    C34 0.264(11) 0.185(9) 0.123(6) -0.099(8) 0.025(7) 0.050(6)
loop_
    _geom_bond_atom_site_label_1
    _geom_bond_atom_site_label_2
    _geom_bond_site_symmetry_2
    _geom_bond_distance
    _geom_bond_publ_flag
    Ni1 O1 . 1.905(3) y
    Ni1 P1 . 2.1378(11) y
    Ni1 S1 . 2.1775(11) y
    Ni1 P2 . 2.2114(10) y
    O1 C1 . 1.267(4) y
    O2 C1 . 1.234(4) y
    O3 C34 . 1.326(7) ?
    O3 H3 . 0.8200 ?
    P1 C16 . 1.817(4) ?
    P1 C10 . 1.827(4) ?
    P1 C8 . 1.828(4) ?
    P2 C28 . 1.811(4) ?
    P2 C22 . 1.818(4) ?
    P2 C9 . 1.833(4) ?
    S1 C3 . 1.759(4) ?
    C1 C2 . 1.490(5) ?
    C2 C7 . 1.389(5) ?
    C2 C3 . 1.393(5) ?
    C3 C4 . 1.391(5) ?
    C4 C5 . 1.381(6) ?
    C4 H4 . 0.9300 ?
    C5 C6 . 1.360(7) ?
    C5 H5 . 0.9300 ?
    C6 C7 . 1.381(6) ?
    C6 H6 . 0.9300 ?
    C7 H7 . 0.9300 ?
    C8 C9 . 1.514(5) ?
    C8 H8A . 0.9700 ?
    C8 H8B . 0.9700 ?
    C9 H9A . 0.9700 ?
    C9 H9B . 0.9700 ?
    C10 C15 . 1.363(6) ?
    C10 C11 . 1.372(6) ?
    C11 C12 . 1.379(6) ?
    C11 H11 . 0.9300 ?
    C12 C13 . 1.351(8) ?
    C12 H12 . 0.9300 ?
    C13 C14 . 1.318(8) ?
    C13 H13 . 0.9300 ?
    C14 C15 . 1.406(7) ?
    C14 H14 . 0.9300 ?
    C15 H15 . 0.9300 ?
    C16 C17 . 1.367(5) ?
    C16 C21 . 1.390(5) ?
    C17 C18 . 1.390(6) ?
    C17 H17 . 0.9300 ?
    C18 C19 . 1.363(7) ?
    C18 H18 . 0.9300 ?
    C19 C20 . 1.358(7) ?
    C19 H19 . 0.9300 ?
    C20 C21 . 1.378(6) ?
    C20 H20 . 0.9300 ?
    C21 H21 . 0.9300 ?
    C22 C27 . 1.360(5) ?
    C22 C23 . 1.362(5) ?
    C23 C24 . 1.378(6) ?
    C23 H23 . 0.9300 ?
    C24 C25 . 1.339(6) ?
    C24 H24 . 0.9300 ?
    C25 C26 . 1.348(6) ?
    C25 H25 . 0.9300 ?
    C26 C27 . 1.381(6) ?
    C26 H26 . 0.9300 ?
    C27 H27 . 0.9300 ?
    C28 C29 . 1.366(5) ?
    C28 C33 . 1.386(5) ?
    C29 C30 . 1.394(6) ?
    C29 H29 . 0.9300 ?
    C30 C31 . 1.345(7) ?
    C30 H30 . 0.9300 ?
    C31 C32 . 1.352(6) ?
    C31 H31 . 0.9300 ?
    C32 C33 . 1.387(6) ?
    C32 H32 . 0.9300 ?
    C33 H33 . 0.9300 ?
    C34 H34A . 0.9600 ?
    C34 H34B . 0.9600 ?
    C34 H34C . 0.9600 ?
loop_
    _geom_angle_atom_site_label_1
    _geom_angle_atom_site_label_2
    _geom_angle_atom_site_label_3
    _geom_angle_site_symmetry_1
    _geom_angle_site_symmetry_3
    _geom_angle
    _geom_angle_publ_flag
    O1 Ni1 P1 . . 178.81(8) y
    O1 Ni1 S1 . . 93.94(8) y
    P1 Ni1 S1 . . 86.56(4) y
    O1 Ni1 P2 . . 92.22(8) y
    P1 Ni1 P2 . . 87.20(4) y
    S1 Ni1 P2 . . 172.70(4) y
    C1 O1 Ni1 . . 132.6(3) ?
    C34 O3 H3 . . 109.5 ?
    C16 P1 C10 . . 108.55(18) ?
    C16 P1 C8 . . 103.64(18) ?
    C10 P1 C8 . . 106.08(19) ?
    C16 P1 Ni1 . . 116.27(13) ?
    C10 P1 Ni1 . . 113.02(14) ?
    C8 P1 Ni1 . . 108.39(13) ?
    C28 P2 C22 . . 104.04(17) ?
    C28 P2 C9 . . 106.18(18) ?
    C22 P2 C9 . . 105.40(17) ?
    C28 P2 Ni1 . . 121.47(12) ?
    C22 P2 Ni1 . . 110.78(12) ?
    C9 P2 Ni1 . . 107.84(13) ?
    C3 S1 Ni1 . . 101.81(13) ?
    O2 C1 O1 . . 122.4(4) ?
    O2 C1 C2 . . 118.0(4) ?
    O1 C1 C2 . . 119.6(4) ?
    C7 C2 C3 . . 119.5(4) ?
    C7 C2 C1 . . 117.2(4) ?
    C3 C2 C1 . . 123.4(3) ?
    C4 C3 C2 . . 118.2(4) ?
    C4 C3 S1 . . 117.9(3) ?
    C2 C3 S1 . . 123.9(3) ?
    C5 C4 C3 . . 121.3(5) ?
    C5 C4 H4 . . 119.3 ?
    C3 C4 H4 . . 119.3 ?
    C6 C5 C4 . . 120.3(5) ?
    C6 C5 H5 . . 119.8 ?
    C4 C5 H5 . . 119.8 ?
    C5 C6 C7 . . 119.3(5) ?
    C5 C6 H6 . . 120.4 ?
    C7 C6 H6 . . 120.4 ?
    C6 C7 C2 . . 121.3(4) ?
    C6 C7 H7 . . 119.4 ?
    C2 C7 H7 . . 119.4 ?
    C9 C8 P1 . . 108.2(3) ?
    C9 C8 H8A . . 110.1 ?
    P1 C8 H8A . . 110.1 ?
    C9 C8 H8B . . 110.1 ?
    P1 C8 H8B . . 110.1 ?
    H8A C8 H8B . . 108.4 ?
    C8 C9 P2 . . 107.2(3) ?
    C8 C9 H9A . . 110.3 ?
    P2 C9 H9A . . 110.3 ?
    C8 C9 H9B . . 110.3 ?
    P2 C9 H9B . . 110.3 ?
    H9A C9 H9B . . 108.5 ?
    C15 C10 C11 . . 117.7(4) ?
    C15 C10 P1 . . 121.3(4) ?
    C11 C10 P1 . . 120.9(3) ?
    C10 C11 C12 . . 121.6(5) ?
    C10 C11 H11 . . 119.2 ?
    C12 C11 H11 . . 119.2 ?
    C13 C12 C11 . . 119.4(6) ?
    C13 C12 H12 . . 120.3 ?
    C11 C12 H12 . . 120.3 ?
    C14 C13 C12 . . 120.4(5) ?
    C14 C13 H13 . . 119.8 ?
    C12 C13 H13 . . 119.8 ?
    C13 C14 C15 . . 121.1(6) ?
    C13 C14 H14 . . 119.4 ?
    C15 C14 H14 . . 119.4 ?
    C10 C15 C14 . . 119.6(5) ?
    C10 C15 H15 . . 120.2 ?
    C14 C15 H15 . . 120.2 ?
    C17 C16 C21 . . 119.0(4) ?
    C17 C16 P1 . . 123.4(3) ?
    C21 C16 P1 . . 117.7(3) ?
    C16 C17 C18 . . 119.8(4) ?
    C16 C17 H17 . . 120.1 ?
    C18 C17 H17 . . 120.1 ?
    C19 C18 C17 . . 120.6(5) ?
    C19 C18 H18 . . 119.7 ?
    C17 C18 H18 . . 119.7 ?
    C20 C19 C18 . . 120.1(5) ?
    C20 C19 H19 . . 119.9 ?
    C18 C19 H19 . . 119.9 ?
    C19 C20 C21 . . 120.0(5) ?
    C19 C20 H20 . . 120.0 ?
    C21 C20 H20 . . 120.0 ?
    C20 C21 C16 . . 120.5(5) ?
    C20 C21 H21 . . 119.7 ?
    C16 C21 H21 . . 119.7 ?
    C27 C22 C23 . . 117.7(4) ?
    C27 C22 P2 . . 122.7(3) ?
    C23 C22 P2 . . 119.4(3) ?
    C22 C23 C24 . . 120.5(4) ?
    C22 C23 H23 . . 119.8 ?
    C24 C23 H23 . . 119.8 ?
    C25 C24 C23 . . 121.2(5) ?
    C25 C24 H24 . . 119.4 ?
    C23 C24 H24 . . 119.4 ?
    C24 C25 C26 . . 119.2(4) ?
    C24 C25 H25 . . 120.4 ?
    C26 C25 H25 . . 120.4 ?
    C25 C26 C27 . . 120.1(5) ?
    C25 C26 H26 . . 120.0 ?
    C27 C26 H26 . . 120.0 ?
    C22 C27 C26 . . 121.3(4) ?
    C22 C27 H27 . . 119.4 ?
    C26 C27 H27 . . 119.4 ?
    C29 C28 C33 . . 118.8(4) ?
    C29 C28 P2 . . 119.7(3) ?
    C33 C28 P2 . . 121.5(3) ?
    C28 C29 C30 . . 119.4(4) ?
    C28 C29 H29 . . 120.3 ?
    C30 C29 H29 . . 120.3 ?
    C31 C30 C29 . . 121.0(5) ?
    C31 C30 H30 . . 119.5 ?
    C29 C30 H30 . . 119.5 ?
    C30 C31 C32 . . 120.7(5) ?
    C30 C31 H31 . . 119.7 ?
    C32 C31 H31 . . 119.7 ?
    C31 C32 C33 . . 119.4(5) ?
    C31 C32 H32 . . 120.3 ?
    C33 C32 H32 . . 120.3 ?
    C28 C33 C32 . . 120.7(4) ?
    C28 C33 H33 . . 119.6 ?
    C32 C33 H33 . . 119.6 ?
    O3 C34 H34A . . 109.5 ?
    O3 C34 H34B . . 109.5 ?
    H34A C34 H34B . . 109.5 ?
    O3 C34 H34C . . 109.5 ?
    H34A C34 H34C . . 109.5 ?
    H34B C34 H34C . . 109.5 ?
loop_
    _geom_torsion_atom_site_label_1
    _geom_torsion_atom_site_label_2
    _geom_torsion_atom_site_label_3
    _geom_torsion_atom_site_label_4
    _geom_torsion_site_symmetry_1
    _geom_torsion_site_symmetry_2
    _geom_torsion_site_symmetry_3
    _geom_torsion_site_symmetry_4
    _geom_torsion
    _geom_torsion_publ_flag
    P1 Ni1 O1 C1 . . . . 134(4) ?
    S1 Ni1 O1 C1 . . . . 19.1(3) ?
    P2 Ni1 O1 C1 . . . . -164.8(3) ?
    O1 Ni1 P1 C16 . . . . -70(4) ?
    S1 Ni1 P1 C16 . . . . 44.69(15) ?
    P2 Ni1 P1 C16 . . . . -131.52(15) ?
    O1 Ni1 P1 C10 . . . . 163(4) ?
    S1 Ni1 P1 C10 . . . . -81.83(15) ?
    P2 Ni1 P1 C10 . . . . 101.96(15) ?
    O1 Ni1 P1 C8 . . . . 46(4) ?
    S1 Ni1 P1 C8 . . . . 160.88(14) ?
    P2 Ni1 P1 C8 . . . . -15.33(14) ?
    O1 Ni1 P2 C28 . . . . 49.42(16) ?
    P1 Ni1 P2 C28 . . . . -131.62(14) ?
    S1 Ni1 P2 C28 . . . . -162.9(3) ?
    O1 Ni1 P2 C22 . . . . -73.03(15) ?
    P1 Ni1 P2 C22 . . . . 105.93(13) ?
    S1 Ni1 P2 C22 . . . . 74.6(4) ?
    O1 Ni1 P2 C9 . . . . 172.11(15) ?
    P1 Ni1 P2 C9 . . . . -8.93(13) ?
    S1 Ni1 P2 C9 . . . . -40.2(4) ?
    O1 Ni1 S1 C3 . . . . -41.42(15) ?
    P1 Ni1 S1 C3 . . . . 139.66(13) ?
    P2 Ni1 S1 C3 . . . . 171.0(3) ?
    Ni1 O1 C1 O2 . . . . -162.4(3) ?
    Ni1 O1 C1 C2 . . . . 20.7(5) ?
    O2 C1 C2 C7 . . . . -32.1(5) ?
    O1 C1 C2 C7 . . . . 144.9(4) ?
    O2 C1 C2 C3 . . . . 147.1(4) ?
    O1 C1 C2 C3 . . . . -35.9(5) ?
    C7 C2 C3 C4 . . . . -1.0(6) ?
    C1 C2 C3 C4 . . . . 179.8(4) ?
    C7 C2 C3 S1 . . . . 176.4(3) ?
    C1 C2 C3 S1 . . . . -2.8(5) ?
    Ni1 S1 C3 C4 . . . . -141.0(3) ?
    Ni1 S1 C3 C2 . . . . 41.6(3) ?
    C2 C3 C4 C5 . . . . -2.0(7) ?
    S1 C3 C4 C5 . . . . -179.6(4) ?
    C3 C4 C5 C6 . . . . 2.3(8) ?
    C4 C5 C6 C7 . . . . 0.5(8) ?
    C5 C6 C7 C2 . . . . -3.6(7) ?
    C3 C2 C7 C6 . . . . 3.8(6) ?
    C1 C2 C7 C6 . . . . -177.0(4) ?
    C16 P1 C8 C9 . . . . 166.6(3) ?
    C10 P1 C8 C9 . . . . -79.2(3) ?
    Ni1 P1 C8 C9 . . . . 42.5(3) ?
    P1 C8 C9 P2 . . . . -49.1(3) ?
    C28 P2 C9 C8 . . . . 168.2(2) ?
    C22 P2 C9 C8 . . . . -81.8(3) ?
    Ni1 P2 C9 C8 . . . . 36.5(3) ?
    C16 P1 C10 C15 . . . . 97.7(4) ?
    C8 P1 C10 C15 . . . . -13.1(4) ?
    Ni1 P1 C10 C15 . . . . -131.7(4) ?
    C16 P1 C10 C11 . . . . -85.0(4) ?
    C8 P1 C10 C11 . . . . 164.1(4) ?
    Ni1 P1 C10 C11 . . . . 45.5(4) ?
    C15 C10 C11 C12 . . . . -0.9(8) ?
    P1 C10 C11 C12 . . . . -178.2(4) ?
    C10 C11 C12 C13 . . . . 2.7(9) ?
    C11 C12 C13 C14 . . . . -2.8(9) ?
    C12 C13 C14 C15 . . . . 1.0(10) ?
    C11 C10 C15 C14 . . . . -0.9(8) ?
    P1 C10 C15 C14 . . . . 176.4(4) ?
    C13 C14 C15 C10 . . . . 0.9(9) ?
    C10 P1 C16 C17 . . . . 3.2(4) ?
    C8 P1 C16 C17 . . . . 115.6(4) ?
    Ni1 P1 C16 C17 . . . . -125.5(3) ?
    C10 P1 C16 C21 . . . . -176.3(3) ?
    C8 P1 C16 C21 . . . . -63.8(3) ?
    Ni1 P1 C16 C21 . . . . 55.0(3) ?
    C21 C16 C17 C18 . . . . 1.0(6) ?
    P1 C16 C17 C18 . . . . -178.4(3) ?
    C16 C17 C18 C19 . . . . -0.6(7) ?
    C17 C18 C19 C20 . . . . 0.4(8) ?
    C18 C19 C20 C21 . . . . -0.7(8) ?
    C19 C20 C21 C16 . . . . 1.1(7) ?
    C17 C16 C21 C20 . . . . -1.2(6) ?
    P1 C16 C21 C20 . . . . 178.2(3) ?
    C28 P2 C22 C27 . . . . 67.9(4) ?
    C9 P2 C22 C27 . . . . -43.6(5) ?
    Ni1 P2 C22 C27 . . . . -160.0(4) ?
    C28 P2 C22 C23 . . . . -107.1(4) ?
    C9 P2 C22 C23 . . . . 141.4(4) ?
    Ni1 P2 C22 C23 . . . . 25.0(4) ?
    C27 C22 C23 C24 . . . . 0.8(8) ?
    P2 C22 C23 C24 . . . . 176.1(5) ?
    C22 C23 C24 C25 . . . . 1.7(10) ?
    C23 C24 C25 C26 . . . . -3.2(10) ?
    C24 C25 C26 C27 . . . . 2.2(10) ?
    C23 C22 C27 C26 . . . . -1.8(8) ?
    P2 C22 C27 C26 . . . . -176.9(5) ?
    C25 C26 C27 C22 . . . . 0.3(10) ?
    C22 P2 C28 C29 . . . . 86.9(4) ?
    C9 P2 C28 C29 . . . . -162.1(3) ?
    Ni1 P2 C28 C29 . . . . -38.7(4) ?
    C22 P2 C28 C33 . . . . -91.5(4) ?
    C9 P2 C28 C33 . . . . 19.4(4) ?
    Ni1 P2 C28 C33 . . . . 142.9(3) ?
    C33 C28 C29 C30 . . . . 0.9(7) ?
    P2 C28 C29 C30 . . . . -177.5(4) ?
    C28 C29 C30 C31 . . . . 0.5(8) ?
    C29 C30 C31 C32 . . . . -0.8(9) ?
    C30 C31 C32 C33 . . . . -0.2(8) ?
    C29 C28 C33 C32 . . . . -2.0(6) ?
    P2 C28 C33 C32 . . . . 176.5(3) ?
    C31 C32 C33 C28 . . . . 1.6(7) ?
loop_
    _geom_hbond_atom_site_label_D
    _geom_hbond_atom_site_label_H
    _geom_hbond_atom_site_label_A
    _geom_hbond_site_symmetry_A
    _geom_hbond_distance_DH
    _geom_hbond_distance_HA
    _geom_hbond_distance_DA
    _geom_hbond_angle_DHA
    _geom_hbond_publ_flag
    O3 H3 O2 4_565 0.82 1.884 2.697(5) 171 y
data_global
_journal_date_recd_electronic     2008-11-20
_journal_date_accepted     2008-12-31
_journal_name_full     'Acta Crystallographica, Section E'
_journal_year     2009
_journal_volume     65
_journal_issue      2
_journal_page_first     m156
_journal_page_last     m156
_journal_paper_category     QM
_journal_coeditor_code     SJ2555
_publ_contact_author_name     'Dr Jinling Miao'
_publ_contact_author_address
;
School of Chemistry and Chemical Engineering
University of Jinan
Jinan 250022
People's Republic of China.
;
_publ_contact_author_email     chm_miaojl@ujn.edu.cn
_publ_contact_author_fax     '86 531 82767367'
_publ_contact_author_phone     '86 531 82767367'
_publ_section_title
;\
[1,2-Bis(diphenylphosphino)ethane-\k^2^<i>P</i>,<i>P</i>'](2-\
carboxylatothiophenolato-\k^2^<i>O</i>,<i>S</i>)nickel(II) methanol solvate
;
loop_
    _publ_author_name
    _publ_author_address
    'Jinling Miao'
;
School of Chemistry and Chemical Engineering
University of Jinan
Jinan 250022
People's Republic of China
;
    'Furong Li'
;
School of Chemistry and Chemical Engineering
University of Jinan
Jinan 250022
People's Republic of China
;
    'Haiyan Chen'
;
School of Chemistry and Chemical Engineering
University of Jinan
Jinan 250022
People's Republic of China
;
    'Daqi Wang'
;
College of Chemistry and Chemical Engineering
Liaocheng University
Liaocheng 252059
People's Republic of China
;
    'Yong Nie'
;
School of Chemistry and Chemical Engineering
University of Jinan
Jinan 250022
People's Republic of China
;
