# Supplementary material for: [1,2-Bis(diphenyl­phosphino)ethane-κ2 P,P′](2-carboxyl­atothio­phenolato-κ2 O,S)nickel(II) methanol solvate
Source: Acta Crystallogr Sect E Struct Rep Online. 2009 Jan 8;65(Pt 2):m156. doi: 10.1107/S1600536808044280 (PMC2968203; doi:10.1107/S1600536808044280)
Supplement: Supplementary file 2 [file e-65-0m156-Isup2.hkl]

# 
# h,k,l, Fc-squared, Fo-squared, sigma(Fo-squared) and status flag 
# 
data_I
_shelx_title ' 080508g in P2(1)/c' 
_shelx_refln_list_code          4 
_shelx_F_calc_maximum      270.89 
_exptl_crystal_F_000      1336.00 
_reflns_d_resolution_high  0.8406 
 
loop_ 
 _symmetry_equiv_pos_as_xyz 
 'x, y, z' 
 '-x, y+1/2, -z+1/2' 
 '-x, -y, -z' 
 'x, -y-1/2, z-1/2' 
 
_cell_length_a    13.9229 
_cell_length_b    11.6244 
_cell_length_c    19.5528 
_cell_angle_alpha  90.000 
_cell_angle_beta  100.085 
_cell_angle_gamma  90.000 
 
_shelx_F_squared_multiplier     1.000 
 
loop_ 
 _refln_index_h 
 _refln_index_k 
 _refln_index_l 
 _refln_F_squared_calc 
 _refln_F_squared_meas 
 _refln_F_squared_sigma 
 _refln_observed_status 
   1   0   0     2384.90     2315.68     42.81 o 
   2   0   0    43714.50    48543.71    548.27 o 
   3   0   0     2638.74     2396.68     30.13 o 
   4   0   0    35681.54    36857.29    410.15 o 
   5   0   0     5974.43     5978.82     66.53 o 
   6   0   0     1180.58     1046.24     26.19 o 
   7   0   0     7092.03     6928.65    105.96 o 
   8   0   0     1719.73     1673.59     36.65 o 
   9   0   0      744.00      664.29     27.55 o 
  10   0   0       17.26       -7.36     13.52 o 
  11   0   0      510.17      516.31     38.38 o 
  12   0   0       24.28        1.64     21.39 o 
  13   0   0      187.19      121.68     46.57 o 
  14   0   0      116.03       53.33     44.32 o 
  15   0   0       12.12      -60.84     40.56 o 
  16   0   0       49.12      -45.07     48.07 o 
   1   1   0    16576.99    17348.55    129.73 o 
   2   1   0       71.52       78.27      9.40 o 
   3   1   0    36642.19    39557.35    381.65 o 
   4   1   0       46.00       78.39      8.81 o 
   5   1   0     8584.52     9509.64     67.94 o 
   6   1   0     2499.30     2589.30     28.78 o 
   7   1   0       15.11       -7.23     10.02 o 
   8   1   0        9.84       -4.95      6.95 o 
   9   1   0       41.16       17.90      9.03 o 
  10   1   0       10.77      -11.09     10.80 o 
  11   1   0        6.85      -14.71     14.30 o 
  12   1   0      397.47      323.04     24.75 o 
  13   1   0       15.70       -7.52     25.50 o 
  14   1   0      207.98      147.27     39.43 o 
  15   1   0        8.68      -27.59     45.44 o 
  16   1   0       33.56      -18.03     40.18 o 
   0   2   0     2120.33     1872.78     23.08 o 
   1   2   0    17253.23    18756.43    126.25 o 
   2   2   0    20389.54    20483.36    152.27 o 
   3   2   0      387.88      356.35      9.56 o 
   4   2   0     1295.43     1303.96     19.48 o 
   5   2   0      485.31      389.02     12.72 o 
   6   2   0       55.61       40.72      7.71 o 
   7   2   0     4504.69     4565.67     49.78 o 
   8   2   0     1330.76     1219.62     25.81 o 
   9   2   0     2364.04     2196.22     36.30 o 
  10   2   0      322.25      294.92     18.55 o 
  11   2   0     1097.65     1065.42     29.41 o 
  12   2   0       32.04       37.76     14.87 o 
  13   2   0      134.11      172.93     26.86 o 
  14   2   0      157.53      181.23     38.14 o 
  15   2   0       13.81      -12.63     31.04 o 
  16   2   0      114.26      134.71     43.40 o 
   1   3   0     8241.46     8220.22    113.49 o 
   2   3   0       50.63       31.98      3.63 o 
   3   3   0     5564.22     5638.18     48.40 o 
   4   3   0      494.05      538.43     13.49 o 
   5   3   0      916.84     1026.68     19.53 o 
   6   3   0        5.36       11.36      6.98 o 
   7   3   0     1358.34     1484.74     27.20 o 
   8   3   0     1330.14     1425.50     28.28 o 
   9   3   0      848.03      893.21     24.80 o 
  10   3   0      952.97      926.81     26.86 o 
  11   3   0      439.38      431.57     22.87 o 
  12   3   0     2047.23     2071.15     48.26 o 
  13   3   0       90.02       87.97     20.38 o 
  14   3   0     1553.98     1585.51     72.78 o 
  15   3   0      124.14      147.82     39.81 o 
   0   4   0     1817.18     1894.77     39.44 o 
   1   4   0      676.48      674.57     14.13 o 
   2   4   0     1192.71     1099.95     18.07 o 
   3   4   0      221.22      164.84      8.04 o 
   4   4   0      121.39      134.40     10.74 o 
   5   4   0      895.66      871.69     19.02 o 
   6   4   0     2349.31     2550.07     35.12 o 
   7   4   0        5.21        5.45      8.39 o 
   8   4   0      336.65      334.93     17.42 o 
   9   4   0      676.90      688.85     23.33 o 
  10   4   0        5.99       14.34     12.40 o 
  11   4   0     1318.86     1310.01     33.63 o 
  12   4   0       12.68       23.42     16.44 o 
  13   4   0      320.05      303.27     31.56 o 
  14   4   0       35.12       22.85     25.22 o 
  15   4   0      443.42      486.72     82.62 o 
   1   5   0     1078.91     1234.64     20.76 o 
   2   5   0     1441.72     1495.12     23.64 o 
   3   5   0     6699.19     6728.45     53.13 o 
   4   5   0     2244.58     2217.95     29.37 o 
   5   5   0       52.17       27.94     10.07 o 
   6   5   0       22.48        5.52      8.38 o 
   7   5   0      139.32       83.69     11.68 o 
   8   5   0        0.34      -10.86      9.76 o 
   9   5   0       20.61       -8.52     13.37 o 
  10   5   0      261.36      281.66     23.24 o 
  11   5   0      120.20      117.97     30.26 o 
  12   5   0      343.75      369.21     33.88 o 
  13   5   0       12.29       10.72     23.08 o 
  14   5   0       18.80       24.34     25.97 o 
  15   5   0        3.31        7.86     35.32 o 
   0   6   0       40.82       -5.31     11.34 o 
   1   6   0      152.34      127.00     13.33 o 
   2   6   0     6214.04     5855.20     57.85 o 
   3   6   0       60.93       47.67      9.06 o 
   4   6   0     3087.01     3068.85     47.12 o 
   5   6   0     1347.35     1244.16     39.03 o 
   6   6   0     1447.11     1499.80     35.10 o 
   7   6   0      904.73      786.90     34.88 o 
   8   6   0       35.19       23.27     14.11 o 
   9   6   0      762.95      799.69     30.74 o 
  10   6   0        7.70      -22.78     15.18 o 
  11   6   0      514.31      517.98     38.06 o 
  12   6   0        0.75       -7.62     21.98 o 
  13   6   0      525.23      528.07     42.62 o 
  14   6   0        1.52      -38.33     25.56 o 
   1   7   0     7398.02     7248.57     81.03 o 
   2   7   0      793.52      755.67     21.61 o 
   3   7   0     6342.67     6635.31     67.13 o 
   4   7   0     1295.16     1260.28     32.77 o 
   5   7   0     3771.06     3718.06     90.20 o 
   6   7   0     2013.74     1877.15     41.50 o 
   7   7   0     1165.03     1165.04     34.81 o 
   8   7   0      980.03      977.02     34.02 o 
   9   7   0      150.16      104.50     20.68 o 
  10   7   0      242.90      235.44     30.44 o 
  11   7   0       22.52      -28.03     22.30 o 
  12   7   0      167.98      174.30     31.88 o 
  13   7   0       98.89       56.52     30.55 o 
  14   7   0       35.66       48.31     31.05 o 
   0   8   0       51.37      116.85     23.08 o 
   1   8   0       11.64       56.66     15.13 o 
   2   8   0      121.72      234.89     20.16 o 
   3   8   0      490.82      534.91     25.37 o 
   4   8   0     1278.82     1357.92     36.65 o 
   5   8   0      209.54      241.77     25.45 o 
   6   8   0      194.14      174.13     20.59 o 
   7   8   0        6.23      -14.87     15.38 o 
   8   8   0        0.70      -23.30     15.53 o 
   9   8   0        1.62      -24.03     16.02 o 
  10   8   0       35.98       14.73     23.54 o 
  11   8   0        0.45      -33.55     22.37 o 
  12   8   0        0.23      -36.76     24.51 o 
  13   8   0        4.56      -35.92     23.95 o 
   1   9   0     4033.82     4030.39     71.68 o 
   2   9   0      804.52      817.59     29.82 o 
   3   9   0     2193.21     2291.86     57.06 o 
   4   9   0      714.15      750.21     37.10 o 
   5   9   0     2008.41     2104.90     47.24 o 
   6   9   0      671.58      693.92     33.50 o 
   7   9   0      544.06      511.60     30.68 o 
   8   9   0      316.87      280.77     26.11 o 
   9   9   0        7.10      -30.11     20.07 o 
  10   9   0      391.20      425.32     89.38 o 
  11   9   0       29.03      -35.99     23.99 o 
  12   9   0       71.75       20.41     30.34 o 
   0  10   0      217.98      233.89     58.96 o 
   1  10   0        8.98       -6.01     13.92 o 
   2  10   0      733.53      715.20     35.49 o 
   3  10   0        0.54      -11.01     17.75 o 
   4  10   0      105.22       99.35     25.01 o 
   5  10   0       27.98       27.86     20.63 o 
   6  10   0       19.59        0.25     20.79 o 
   7  10   0      214.69      248.45     30.55 o 
   8  10   0        0.57      -20.81     17.38 o 
   9  10   0      113.72       93.40     28.32 o 
  10  10   0        5.08       -7.32     24.69 o 
  11  10   0      182.13      163.90     34.12 o 
   1  11   0      322.43      294.84     31.05 o 
   2  11   0       51.21       -1.63     20.54 o 
   3  11   0        5.67      -25.26     19.50 o 
   4  11   0       11.37      -28.52     19.01 o 
   5  11   0       22.23        4.24     21.60 o 
   6  11   0        0.42      -30.39     20.26 o 
   7  11   0        8.66      -29.09     22.83 o 
   8  11   0       13.83       22.21     30.99 o 
   9  11   0        3.17        2.06     33.04 o 
   0  12   0      314.81      335.00     64.60 o 
   1  12   0       28.83       -8.39     23.62 o 
   2  12   0      293.39      263.26     40.10 o 
   3  12   0       14.56      -24.89     22.35 o 
   4  12   0        6.36      -31.83     21.22 o 
   5  12   0       43.61       30.53     26.25 o 
   6  12   0        0.90        6.74     26.74 o 
   7  12   0        1.04      -29.67     29.74 o 
   8  12   0       61.95       38.14     34.75 o 
   1  13   0       84.62       18.90     34.76 o 
   2  13   0        0.07      -23.13     24.13 o 
   3  13   0       31.80        0.35     25.71 o 
   4  13   0        4.57      -20.81     27.46 o 
   5  13   0      178.67      246.71     38.42 o 
 -16   1   1        2.34      -14.07     34.41 o 
 -15   1   1        6.64      -40.98     27.32 o 
 -14   1   1        2.25      -30.56     20.37 o 
 -13   1   1      263.85      294.96     26.47 o 
 -12   1   1        9.26      -12.05     15.46 o 
 -11   1   1      327.88      316.20     20.89 o 
 -10   1   1      563.43      549.04     21.77 o 
  -9   1   1       37.59       12.63      9.93 o 
  -8   1   1     1026.53     1037.19     23.41 o 
  -7   1   1      283.01      288.23     14.48 o 
  -6   1   1     3726.88     3896.70     41.91 o 
  -5   1   1      478.06      483.26     13.19 o 
  -4   1   1     5772.35     6150.29     51.63 o 
  -3   1   1     9788.78     9597.46     85.30 o 
  -2   1   1     6844.31     7377.38     81.51 o 
  -1   1   1    13522.80    14516.54    178.86 o 
   0   1   1    14799.33    15585.01    166.75 o 
   1   1   1    20767.08    23240.20    171.77 o 
   2   1   1    22161.08    23105.91    152.32 o 
   3   1   1    39961.39    41800.80    268.71 o 
   4   1   1     5441.02     5226.61     50.44 o 
   5   1   1    25078.38    26789.26    182.17 o 
   6   1   1     1179.11     1444.33     21.07 o 
   7   1   1    10396.64    10257.83     77.58 o 
   8   1   1     1084.30     1150.60     21.94 o 
   9   1   1     4147.06     4023.13     44.45 o 
  10   1   1     1452.61     1447.89     31.48 o 
  11   1   1     3496.70     3368.87     49.89 o 
  12   1   1      180.38      185.98     24.71 o 
  13   1   1        1.71      -28.91     23.83 o 
  14   1   1      183.35      198.87     38.48 o 
  15   1   1        1.43      -41.40     27.60 o 
  16   1   1      107.04       54.58     38.76 o 
 -16   2   1      552.76      613.67     61.27 o 
 -15   2   1      586.99      578.01     55.58 o 
 -14   2   1     1137.69     1208.07     50.29 o 
 -13   2   1      674.95      710.28     41.36 o 
 -12   2   1       12.59        6.73     14.44 o 
 -11   2   1      569.40      504.84     23.36 o 
 -10   2   1        4.61        5.00     11.09 o 
  -9   2   1     2336.24     2277.77     37.29 o 
  -8   2   1      515.66      509.85     18.28 o 
  -7   2   1     6417.52     6665.01     64.32 o 
  -6   2   1     2529.45     2709.43     38.54 o 
  -5   2   1     2600.99     2654.22     40.54 o 
  -4   2   1      636.75      682.34     14.22 o 
  -3   2   1     3319.03     3314.72     40.33 o 
  -2   2   1     6677.54     6964.73     53.41 o 
  -1   2   1     5401.82     5532.53     55.79 o 
   0   2   1     3546.15     3687.40     30.68 o 
   1   2   1     3933.08     3805.21     31.61 o 
   2   2   1    34563.41    37110.52    239.89 o 
   3   2   1      694.35      677.08     12.74 o 
   4   2   1    10315.62    11227.85     76.47 o 
   5   2   1     1607.00     1794.36     21.23 o 
   6   2   1     1878.46     1748.53     22.62 o 
   7   2   1      263.19      295.99     12.21 o 
   8   2   1     4099.64     4214.82     43.04 o 
   9   2   1     1607.95     1727.38     32.53 o 
  10   2   1       73.73       40.67     12.69 o 
  11   2   1       13.16       21.28     13.50 o 
  12   2   1      147.76      188.21     21.44 o 
  13   2   1      436.69      474.77     46.06 o 
  14   2   1      116.21      115.80     45.07 o 
  15   2   1      248.34      321.11     46.90 o 
 -16   3   1      290.22      275.66     75.11 o 
 -15   3   1       38.76       54.71     35.17 o 
 -14   3   1      348.91      350.15     35.94 o 
 -13   3   1       14.23       15.99     18.55 o 
 -12   3   1      458.82      482.17     25.87 o 
 -11   3   1      194.94      181.57     18.23 o 
 -10   3   1        0.34       -5.90     11.11 o 
  -9   3   1       37.88       28.21     11.33 o 
  -8   3   1       68.64       58.63     11.98 o 
  -7   3   1     1055.00     1083.26     23.58 o 
  -6   3   1     1378.43     1488.53     25.60 o 
  -5   3   1      495.84      552.44     15.12 o 
  -4   3   1       30.86       28.07      5.78 o 
  -3   3   1     1711.93     1684.24     18.29 o 
  -2   3   1      601.60      620.39     12.40 o 
  -1   3   1    19393.34    18958.43    130.30 o 
   0   3   1      380.09      469.30      9.64 o 
   1   3   1    15661.42    16281.20    112.52 o 
   2   3   1     2970.53     2772.84     32.02 o 
   3   3   1      444.15      438.57     11.38 o 
   4   3   1     3616.79     3571.33     37.22 o 
   5   3   1       11.25       -3.12      5.64 o 
   6   3   1     3012.28     3127.06     38.23 o 
   7   3   1      246.87      218.71     13.45 o 
   8   3   1      141.88      103.93     12.19 o 
   9   3   1      317.25      331.73     17.98 o 
  10   3   1       46.31       10.17     11.90 o 
  11   3   1        9.44       -4.78     13.73 o 
  12   3   1        3.06        4.91     16.32 o 
  13   3   1      195.55      180.70     23.56 o 
  14   3   1       72.15       45.44     32.93 o 
  15   3   1      135.05      144.85     63.09 o 
 -15   4   1        0.37       -3.37     44.32 o 
 -14   4   1      513.34      625.18     42.73 o 
 -13   4   1      285.97      240.22     30.00 o 
 -12   4   1     1617.90     1588.70     43.48 o 
 -11   4   1     1636.77     1704.68     38.19 o 
 -10   4   1       99.85      101.50     15.26 o 
  -9   4   1     3383.22     3357.48     49.35 o 
  -8   4   1       74.49       62.91     11.94 o 
  -7   4   1     5942.20     6229.81     63.83 o 
  -6   4   1       24.59       20.18      8.21 o 
  -5   4   1      670.33      706.09     41.08 o 
  -4   4   1       60.38       78.33      6.44 o 
  -3   4   1     1899.13     2010.06     21.47 o 
  -2   4   1      310.76      356.31     11.23 o 
  -1   4   1      235.94      180.98     17.66 o 
   0   4   1      120.34      104.95      6.77 o 
   1   4   1     8464.13     8925.83     63.04 o 
   2   4   1      512.35      457.19     11.32 o 
   3   4   1      732.64      694.00     14.71 o 
   4   4   1      640.97      779.53     16.81 o 
   5   4   1     1195.26     1299.88     29.64 o 
   6   4   1      224.50      217.52     12.90 o 
   7   4   1       13.94       -2.03      8.19 o 
   8   4   1       66.43       87.50     12.01 o 
   9   4   1      997.46      990.73     26.32 o 
  10   4   1      530.50      541.83     25.58 o 
  11   4   1      137.25      112.25     19.01 o 
  12   4   1      270.61      333.52     26.34 o 
  13   4   1      329.97      428.43     35.77 o 
  14   4   1      165.76      188.24     39.82 o 
  15   4   1      289.47      327.49     69.85 o 
 -15   5   1      411.21      502.15     53.68 o 
 -14   5   1      257.04      260.12     35.33 o 
 -13   5   1      745.29      780.40     42.54 o 
 -12   5   1     1075.54     1034.26     44.18 o 
 -11   5   1      802.51      806.48     32.93 o 
 -10   5   1     2203.05     2044.87     45.96 o 
  -9   5   1      340.96      369.65     24.94 o 
  -8   5   1      950.42      875.19     24.19 o 
  -7   5   1       21.09        2.24      9.00 o 
  -6   5   1     3532.14     3581.49     43.88 o 
  -5   5   1       72.81       85.59      9.34 o 
  -4   5   1      802.01      695.41     17.52 o 
  -3   5   1     6397.82     6246.83     79.45 o 
  -2   5   1     1643.51     1625.07     24.81 o 
  -1   5   1     1843.54     1922.14     31.26 o 
   0   5   1      443.49      441.16     12.41 o 
   1   5   1      260.01      223.65     10.76 o 
   2   5   1      144.74      173.93      9.36 o 
   3   5   1     1767.99     1840.44     25.60 o 
   4   5   1       10.48        2.35      6.50 o 
   5   5   1     2807.96     2809.65     36.48 o 
   6   5   1      137.68      127.66     12.32 o 
   7   5   1     1900.39     1771.50     31.54 o 
   8   5   1       80.43       78.39     12.51 o 
   9   5   1     2254.70     2216.70     39.26 o 
  10   5   1        1.32       -4.89     18.03 o 
  11   5   1      570.81      585.15     35.43 o 
  12   5   1       39.63       37.88     23.29 o 
  13   5   1      724.37      718.02     54.28 o 
  14   5   1      217.98      221.43     34.22 o 
  15   5   1       35.05       -5.89     33.93 o 
 -14   6   1       75.91      112.29     30.83 o 
 -13   6   1       35.31       25.04     24.99 o 
 -12   6   1       20.09       31.81     24.38 o 
 -11   6   1       10.24       -8.35     21.37 o 
 -10   6   1        3.13      -23.67     15.78 o 
  -9   6   1       95.79       91.64     18.70 o 
  -8   6   1       79.34       30.49     16.10 o 
  -7   6   1     1056.82      995.81     30.74 o 
  -6   6   1      294.67      249.11     19.17 o 
  -5   6   1     1113.13     1111.54     29.49 o 
  -4   6   1     1463.01     1447.26     30.33 o 
  -3   6   1      121.54      143.20     11.77 o 
  -2   6   1      423.74      397.04     17.71 o 
  -1   6   1      217.14      238.63     15.38 o 
   0   6   1     2417.63     2507.64     69.17 o 
   1   6   1       16.55        6.03      7.08 o 
   2   6   1     2266.79     2011.63     27.16 o 
   3   6   1      520.56      461.04     13.64 o 
   4   6   1     2525.06     2344.75     32.28 o 
   5   6   1     1131.45     1118.34     29.36 o 
   6   6   1     2690.54     2696.23     46.74 o 
   7   6   1      157.46      153.45     17.46 o 
   8   6   1     3314.77     3324.82     67.87 o 
   9   6   1       26.71       14.81     15.73 o 
  10   6   1     1012.91     1033.86     42.41 o 
  11   6   1       18.66        6.13     21.52 o 
  12   6   1      335.06      358.05     45.59 o 
  13   6   1       63.92       81.12     28.32 o 
  14   6   1        1.86      -25.68     26.66 o 
 -14   7   1       51.73       37.74     29.92 o 
 -13   7   1       72.16       25.49     30.11 o 
 -12   7   1       11.52      -32.48     21.66 o 
 -11   7   1       50.82       -9.25     22.69 o 
 -10   7   1        1.58      -23.00     15.34 o 
  -9   7   1      812.14      674.14     30.81 o 
  -8   7   1      107.47       61.42     17.49 o 
  -7   7   1       82.55       62.69     16.64 o 
  -6   7   1      460.90      330.32     22.62 o 
  -5   7   1       35.41       17.50     13.33 o 
  -4   7   1     3931.16     3910.64     57.54 o 
  -3   7   1     1880.06     2093.17     34.83 o 
  -2   7   1     4598.83     4482.07     59.72 o 
  -1   7   1      935.14      921.92     27.27 o 
   0   7   1     2109.57     2032.95     38.74 o 
   1   7   1     1791.62     1636.08     28.76 o 
   2   7   1     2093.55     1897.21     37.92 o 
   3   7   1     2569.08     2434.45     44.34 o 
   4   7   1       10.57       26.61     15.38 o 
   5   7   1     2342.96     2375.98     45.29 o 
   6   7   1       13.40       28.32     14.57 o 
   7   7   1     1500.20     1374.87     37.53 o 
   8   7   1      216.01      237.80     23.20 o 
   9   7   1       67.10       38.22     22.64 o 
  10   7   1      274.89      259.65     33.94 o 
  11   7   1       67.81       22.77     24.99 o 
  12   7   1       93.93       43.33     28.08 o 
  13   7   1        4.02       -8.19     32.28 o 
 -13   8   1       14.91      -49.01     32.67 o 
 -12   8   1        0.97      -38.07     25.38 o 
 -11   8   1       60.75      -23.00     23.70 o 
 -10   8   1       42.42       -3.14     22.54 o 
  -9   8   1       98.08       37.24     19.25 o 
  -8   8   1        5.25      -22.50     15.00 o 
  -7   8   1      763.46      698.28     30.25 o 
  -6   8   1       73.70       39.56     15.76 o 
  -5   8   1     2734.96     2777.05     51.89 o 
  -4   8   1       22.70      -15.04     14.02 o 
  -3   8   1     9627.64     9736.86    107.65 o 
  -2   8   1     1363.47     1302.72     33.72 o 
  -1   8   1     5612.87     5395.37     70.82 o 
   0   8   1     3985.19     3939.52     58.63 o 
   1   8   1     4010.74     4005.73     68.63 o 
   2   8   1    10234.96    10670.85    109.05 o 
   3   8   1      590.88      642.05     33.81 o 
   4   8   1    12161.18    11946.99    123.04 o 
   5   8   1      391.52      437.82     26.33 o 
   6   8   1     4304.84     4250.23     81.09 o 
   7   8   1      208.23      227.53     23.08 o 
   8   8   1     1685.62     1677.69     44.26 o 
   9   8   1       66.48       39.52     24.26 o 
  10   8   1      382.71      387.42     36.57 o 
  11   8   1      518.76      576.03     43.34 o 
  12   8   1        2.85      -30.49     24.98 o 
  13   8   1       54.01       17.82     29.99 o 
 -12   9   1       97.00       65.96     30.29 o 
 -11   9   1        0.12      -34.32     24.27 o 
 -10   9   1       42.95        8.00     24.74 o 
  -9   9   1       78.32       11.19     18.55 o 
  -8   9   1      116.39      103.73     21.18 o 
  -7   9   1       26.95       18.95     17.34 o 
  -6   9   1      197.41      167.62     21.92 o 
  -5   9   1      553.69      580.76     29.41 o 
  -4   9   1       63.51       56.56     18.97 o 
  -3   9   1      239.00      260.21     26.73 o 
  -2   9   1      300.09      354.97     24.61 o 
  -1   9   1        0.49        8.17     14.80 o 
   0   9   1      134.01      147.76     19.14 o 
   1   9   1      104.71       82.55     17.21 o 
   2   9   1      453.02      481.65     32.30 o 
   3   9   1      234.60      256.64     25.99 o 
   4   9   1       76.15      126.32     23.93 o 
   5   9   1      267.22      363.64     26.68 o 
   6   9   1       87.19      105.13     19.98 o 
   7   9   1       55.79       47.34     18.85 o 
   8   9   1       79.20       88.93     24.19 o 
   9   9   1       39.03       16.77     22.92 o 
  10   9   1        0.24      -33.18     22.12 o 
  11   9   1       33.40       29.03     33.22 o 
  12   9   1        1.09      -18.03     26.53 o 
 -11  10   1       81.17       67.82     30.31 o 
 -10  10   1      125.99       64.70     27.38 o 
  -9  10   1       43.36       11.99     24.01 o 
  -8  10   1       13.76        1.49     19.63 o 
  -7  10   1      212.75      237.82     30.58 o 
  -6  10   1       13.23       10.96     20.65 o 
  -5  10   1      554.97      625.59     56.14 o 
  -4  10   1      923.29      847.80     53.34 o 
  -3  10   1      240.46      249.41     34.87 o 
  -2  10   1       47.20       55.17     19.78 o 
  -1  10   1        8.96      -17.02     13.67 o 
   0  10   1       36.31        3.66     14.69 o 
   1  10   1       51.94       38.46     18.95 o 
   2  10   1      221.52      241.25     32.19 o 
   3  10   1        1.53       -3.80     17.81 o 
   4  10   1      119.75      153.72     28.80 o 
   5  10   1       96.38      110.55     26.52 o 
   6  10   1      299.53      296.52     36.07 o 
   7  10   1        0.26      -28.85     20.67 o 
   8  10   1      249.89      282.86     41.95 o 
   9  10   1       56.37      -24.74     26.37 o 
  10  10   1       95.93       38.20     28.44 o 
  11  10   1       68.35       57.25     30.21 o 
  -9  11   1       31.30       37.73     35.54 o 
  -8  11   1      547.32      696.36     46.77 o 
  -7  11   1        2.34      -14.02     22.55 o 
  -6  11   1      380.72      390.88     91.26 o 
  -5  11   1      169.02      185.55     50.45 o 
  -4  11   1        6.63      -27.44     19.67 o 
  -3  11   1        1.24      -29.37     20.23 o 
  -2  11   1       34.63       -5.72     21.31 o 
  -1  11   1       24.26       -5.30     19.41 o 
   0  11   1        1.25      -26.42     17.61 o 
   1  11   1       57.55       16.46     22.18 o 
   2  11   1      166.80       91.37     28.92 o 
   3  11   1       81.71       25.92     21.77 o 
   4  11   1       73.92       32.47     22.42 o 
   5  11   1      179.59      119.69     26.65 o 
   6  11   1        0.05       -0.02     22.35 o 
   7  11   1       11.57      -20.87     34.93 o 
   8  11   1        8.85       -2.45     31.04 o 
   9  11   1       19.16       -8.24     35.01 o 
  -8  12   1       13.54       22.45     34.95 o 
  -7  12   1      320.29      416.01     42.62 o 
  -6  12   1       13.16       24.46     28.04 o 
  -5  12   1      342.04      402.34     39.32 o 
  -4  12   1       25.78       -4.77     24.65 o 
  -3  12   1        5.64      -32.54     21.70 o 
  -2  12   1        0.46      -31.87     21.25 o 
  -1  12   1        1.92      -33.02     25.96 o 
   0  12   1       61.81        9.99     29.39 o 
   1  12   1        1.03      -30.70     21.97 o 
   2  12   1       27.91        4.17     23.84 o 
   3  12   1        4.29      -33.14     22.09 o 
   4  12   1       33.69      -27.79     23.67 o 
   5  12   1       16.08       -3.18     24.85 o 
   6  12   1       56.33       38.10     33.88 o 
   7  12   1       19.27      -14.34     32.66 o 
  -5  13   1       19.99       11.62     27.50 o 
  -4  13   1       12.78       31.52     49.95 o 
  -3  13   1        5.49      -38.91     30.99 o 
  -2  13   1       42.23       18.78     32.93 o 
  -1  13   1       13.57      -27.18     31.85 o 
   0  13   1       43.84       -2.47     31.52 o 
   1  13   1       68.57       27.63     34.54 o 
   2  13   1        8.42       -1.04     27.24 o 
   3  13   1       21.42      -17.25     26.00 o 
   4  13   1       15.44      -18.84     26.10 o 
   5  13   1       38.35        9.58     28.94 o 
 -16   0   2       92.28       59.34     57.84 o 
 -15   0   2      347.77      352.27     66.85 o 
 -14   0   2      163.31      120.85     48.07 o 
 -13   0   2        0.10      -18.36     23.59 o 
 -12   0   2      276.68      366.35     38.50 o 
 -11   0   2      206.36      247.63     52.95 o 
 -10   0   2      166.93      137.03     79.99 o 
  -9   0   2      963.86      987.88     64.22 o 
  -8   0   2       69.25       70.16     16.14 o 
  -7   0   2       13.62        5.19     18.78 o 
  -6   0   2       87.80      154.99     39.06 o 
  -5   0   2     4988.75     5262.12     77.24 o 
  -4   0   2     1550.65     1494.76     32.92 o 
  -3   0   2    11169.46    12015.39    162.99 o 
  -2   0   2    16161.22    17077.80    180.58 o 
  -1   0   2    25219.59    25668.52    372.55 o 
   0   0   2     5184.17     5054.12     58.69 o 
   1   0   2    60684.47    65860.55    928.37 o 
   2   0   2     3197.45     3797.34     48.44 o 
   3   0   2    26608.00    30185.38    310.91 o 
   4   0   2    25707.46    27638.14    237.64 o 
   5   0   2    13196.86    13856.01    191.97 o 
   6   0   2    33200.73    35244.73    305.26 o 
   7   0   2     4837.24     4606.53     62.02 o 
   8   0   2     9161.98     9213.32    105.12 o 
   9   0   2      710.39      704.28     27.64 o 
  10   0   2     7904.05     8166.63    138.39 o 
  11   0   2        2.04       33.12     22.82 o 
  12   0   2     1801.56     2047.53    100.65 o 
  13   0   2       26.64      -21.78     36.80 o 
  14   0   2       91.34      139.71     51.08 o 
  15   0   2      635.24      772.14     88.63 o 
 -16   1   2       78.86       11.85     34.64 o 
 -15   1   2      482.31      576.06     54.17 o 
 -14   1   2      180.45      147.38     24.18 o 
 -13   1   2      356.50      414.75     29.50 o 
 -12   1   2      420.52      331.83     34.48 o 
 -11   1   2      296.54      306.16     23.59 o 
 -10   1   2      341.16      354.79     30.25 o 
  -9   1   2        6.76       -3.84     10.26 o 
  -8   1   2       20.35       -8.31      8.33 o 
  -7   1   2     1657.41     1746.71     28.45 o 
  -6   1   2      426.86      414.63     16.07 o 
  -5   1   2      139.20      104.60      9.82 o 
  -4   1   2      129.31      126.27     14.74 o 
  -3   1   2     2106.58     2098.96     25.94 o 
  -2   1   2     1509.99     1400.93     21.67 o 
  -1   1   2      654.89      672.48     16.52 o 
   0   1   2     5706.73     6546.18     60.71 o 
   1   1   2      381.41      528.51     11.26 o 
   2   1   2    20381.68    21690.48    185.14 o 
   3   1   2       10.16       11.21      4.50 o 
   4   1   2     5758.98     5973.81     50.02 o 
   5   1   2      181.77      184.93     15.25 o 
   6   1   2     4350.51     4750.16     42.69 o 
   7   1   2     7655.06     8205.76     65.73 o 
   8   1   2      349.36      383.24     15.28 o 
   9   1   2     1582.65     1640.02     28.44 o 
  10   1   2      266.70      254.25     18.08 o 
  11   1   2      219.95      228.27     21.97 o 
  12   1   2       90.39       75.63     33.80 o 
  13   1   2        7.78       10.68     26.84 o 
  14   1   2      114.14      104.68     34.25 o 
  15   1   2       15.72      -42.13     28.09 o 
 -16   2   2      133.47      119.33     55.58 o 
 -15   2   2      125.92      111.16     29.57 o 
 -14   2   2       33.90       19.89     22.30 o 
 -13   2   2      529.63      586.38     31.82 o 
 -12   2   2      195.88      211.07     22.61 o 
 -11   2   2      435.29      468.30     30.46 o 
 -10   2   2      643.61      578.56     22.37 o 
  -9   2   2       29.26       40.31     11.61 o 
  -8   2   2      641.90      623.90     19.52 o 
  -7   2   2     4172.94     4225.59     48.11 o 
  -6   2   2      474.61      567.51     16.03 o 
  -5   2   2     5370.71     5372.87     50.82 o 
  -4   2   2     1395.83     1435.88     21.03 o 
  -3   2   2    22548.74    22974.63    213.88 o 
  -2   2   2      590.38      587.92     21.41 o 
  -1   2   2        4.39       60.92     18.78 o 
   0   2   2      402.09      382.47     10.03 o 
   1   2   2     1082.48     1327.35     17.44 o 
   2   2   2     6253.80     6381.72     50.26 o 
   3   2   2     2669.99     2601.52     27.29 o 
   4   2   2     2318.81     2505.91     28.50 o 
   5   2   2     1812.15     1817.86     25.26 o 
   6   2   2       42.82       63.67      7.24 o 
   7   2   2      786.67      852.71     17.66 o 
   8   2   2     1068.17     1139.83     21.71 o 
   9   2   2     1114.55     1188.65     29.78 o 
  10   2   2      547.34      555.50     21.92 o 
  11   2   2      101.98       70.23     17.04 o 
  12   2   2     1332.16     1279.21     37.92 o 
  13   2   2       37.86       42.02     27.85 o 
  14   2   2      371.15      445.60     47.43 o 
  15   2   2       92.55       63.80     35.93 o 
 -16   3   2      298.33      324.48     73.61 o 
 -15   3   2      800.39      881.32     58.84 o 
 -14   3   2      133.93      179.91     30.58 o 
 -13   3   2     2822.75     2888.74     63.54 o 
 -12   3   2       74.24       86.38     20.07 o 
 -11   3   2     2928.08     2851.76     47.86 o 
 -10   3   2      689.73      639.95     27.64 o 
  -9   3   2     7101.64     7160.99     76.40 o 
  -8   3   2     6531.63     6526.52     67.64 o 
  -7   3   2     2107.45     2011.24     32.30 o 
  -6   3   2     9552.43     9970.70    126.83 o 
  -5   3   2     6732.58     7413.42     65.31 o 
  -4   3   2     1821.38     1870.19     25.12 o 
  -3   3   2     5166.81     5788.30     81.79 o 
  -2   3   2     3710.15     3998.34     59.45 o 
  -1   3   2      133.29      143.47     12.71 o 
   0   3   2      256.49      193.37      8.28 o 
   1   3   2     1515.19     1687.39     33.01 o 
   2   3   2     4787.50     5145.69     44.80 o 
   3   3   2     2039.20     2084.38     25.33 o 
   4   3   2       85.97      117.87      8.27 o 
   5   3   2     2711.63     2815.31     33.90 o 
   6   3   2     1435.09     1411.64     19.93 o 
   7   3   2      149.10      150.30     11.92 o 
   8   3   2      230.34      220.27     14.90 o 
   9   3   2      142.31      135.29     16.56 o 
  10   3   2      115.95      101.38     20.06 o 
  11   3   2      389.20      392.33     26.00 o 
  12   3   2        1.66       11.84     16.17 o 
  13   3   2      476.12      512.37     38.14 o 
  14   3   2        3.84      -10.02     28.17 o 
  15   3   2      718.30      845.28     64.56 o 
 -15   4   2       52.29       81.44     36.60 o 
 -14   4   2     1053.92     1047.17    134.07 o 
 -13   4   2       53.65       91.83     31.93 o 
 -12   4   2     2525.22     2613.26     75.78 o 
 -11   4   2        4.28       16.54     13.96 o 
 -10   4   2     1995.99     1951.31     38.59 o 
  -9   4   2     2051.12     2078.26     42.34 o 
  -8   4   2     1183.90     1110.03     27.07 o 
  -7   4   2     2932.36     2856.47     40.11 o 
  -6   4   2     1353.91     1354.90     25.70 o 
  -5   4   2     5733.98     5693.69     61.17 o 
  -4   4   2     3062.60     2986.77     29.52 o 
  -3   4   2     3917.13     3752.44     39.15 o 
  -2   4   2      764.04      880.31     18.87 o 
  -1   4   2     1343.51     1332.79     23.52 o 
   0   4   2     3589.54     3779.75     41.02 o 
   1   4   2      212.75      184.81      8.42 o 
   2   4   2     1244.81     1317.37     23.95 o 
   3   4   2        8.37        5.21      5.12 o 
   4   4   2     3146.89     3292.34     37.22 o 
   5   4   2      587.80      596.37     16.60 o 
   6   4   2      116.23      101.07     11.16 o 
   7   4   2       23.65       19.76      8.95 o 
   8   4   2       29.58        9.27      9.86 o 
   9   4   2       30.01       15.95     11.19 o 
  10   4   2      917.23      838.79     29.89 o 
  11   4   2        5.81      -10.28     14.85 o 
  12   4   2       69.59       69.05     19.31 o 
  13   4   2        1.07      -13.55     21.57 o 
  14   4   2       82.51      106.41     35.78 o 
  15   4   2       22.32      -37.56     46.57 o 
 -15   5   2      174.16      207.45     43.28 o 
 -14   5   2        4.96       24.65     30.79 o 
 -13   5   2      262.52      250.96     39.82 o 
 -12   5   2       90.31       93.78     23.85 o 
 -11   5   2      607.69      678.89     32.79 o 
 -10   5   2       28.55       27.12     19.01 o 
  -9   5   2       11.94       10.56     13.94 o 
  -8   5   2        4.67       -3.51     10.24 o 
  -7   5   2      251.21      273.63     16.29 o 
  -6   5   2      604.95      657.10     19.34 o 
  -5   5   2      208.35      173.53     11.27 o 
  -4   5   2      463.48      493.38     15.24 o 
  -3   5   2     1064.10     1114.14     21.41 o 
  -2   5   2       56.47       55.08     12.22 o 
  -1   5   2      638.50      637.37     18.62 o 
   0   5   2        0.27        6.92      5.81 o 
   1   5   2      671.97      771.59     15.86 o 
   2   5   2     1216.40     1296.25     22.56 o 
   3   5   2      418.47      437.89     15.92 o 
   4   5   2        0.05       -4.99      6.24 o 
   5   5   2        7.20        2.34      7.54 o 
   6   5   2      749.82      812.88     20.97 o 
   7   5   2       74.46       67.21     11.58 o 
   8   5   2        1.68      -11.84      9.87 o 
   9   5   2       15.47        8.52     13.67 o 
  10   5   2       18.39        0.38     17.87 o 
  11   5   2      222.84      231.92     28.39 o 
  12   5   2        2.68      -16.71     20.53 o 
  13   5   2        5.34        4.78     24.21 o 
  14   5   2        9.16      -28.10     33.04 o 
 -14   6   2      216.13      219.51     55.96 o 
 -13   6   2       11.18      -36.79     27.88 o 
 -12   6   2      427.65      439.84     37.57 o 
 -11   6   2      110.78      104.70     25.06 o 
 -10   6   2      687.11      604.00     29.81 o 
  -9   6   2       97.28       54.76     17.50 o 
  -8   6   2       40.01       -5.06     14.31 o 
  -7   6   2       47.18        2.17     12.34 o 
  -6   6   2      654.95      586.06     24.39 o 
  -5   6   2     1436.92     1399.09     33.15 o 
  -4   6   2      405.98      416.64     16.06 o 
  -3   6   2     5270.53     5789.19     66.20 o 
  -2   6   2      513.24      437.58     18.10 o 
  -1   6   2     5480.82     5361.53     63.08 o 
   0   6   2      280.72      244.71     12.17 o 
   1   6   2     6655.37     6322.76     58.03 o 
   2   6   2       27.22       15.49      8.59 o 
   3   6   2     1338.88     1297.30     23.05 o 
   4   6   2     2693.52     2686.26     42.33 o 
   5   6   2     2511.09     2344.94     34.68 o 
   6   6   2     1129.75      963.42     28.61 o 
   7   6   2      472.51      465.73     22.91 o 
   8   6   2     2923.06     2727.04     50.43 o 
   9   6   2        8.87        4.55     18.87 o 
  10   6   2      386.05      359.76     32.88 o 
  11   6   2        0.33      -24.63     20.54 o 
  12   6   2      656.42      716.25     44.60 o 
  13   6   2        6.62      -23.28     23.42 o 
  14   6   2      140.36      143.38     41.47 o 
 -14   7   2        8.33      -39.25     32.58 o 
 -13   7   2       13.04      -46.12     30.75 o 
 -12   7   2       10.22      -30.92     28.94 o 
 -11   7   2       19.38      -21.96     17.65 o 
 -10   7   2       98.88       57.13     20.01 o 
  -9   7   2      351.15      414.52     31.63 o 
  -8   7   2       25.45      -20.66     13.78 o 
  -7   7   2      167.52      153.35     19.43 o 
  -6   7   2      470.23      512.69     24.80 o 
  -5   7   2      184.05      166.41     18.00 o 
  -4   7   2      733.63      680.49     23.00 o 
  -3   7   2       39.83       15.53     11.98 o 
  -2   7   2     5123.26     4628.65     91.07 o 
  -1   7   2       40.93       32.31     11.67 o 
   0   7   2     6015.65     6030.50     72.14 o 
   1   7   2      846.50      832.94     19.46 o 
   2   7   2     6167.58     6100.55     71.64 o 
   3   7   2      277.08      247.15     18.44 o 
   4   7   2     4583.31     4416.38     63.21 o 
   5   7   2     1142.71     1144.03     32.33 o 
   6   7   2     2133.17     2097.25     44.45 o 
   7   7   2     1618.60     1540.24     39.16 o 
   8   7   2      762.49      821.12     38.99 o 
   9   7   2     2847.32     2944.18     68.75 o 
  10   7   2       22.79       -6.91     21.88 o 
  11   7   2     1417.94     1417.24     52.72 o 
  12   7   2       16.17      -31.10     24.53 o 
  13   7   2      742.36      882.31     64.38 o 
 -13   8   2        0.04      -47.40     31.60 o 
 -12   8   2       99.08       71.41     32.03 o 
 -11   8   2        0.37      -34.15     22.77 o 
 -10   8   2       20.32      -10.01     17.92 o 
  -9   8   2      147.40      107.28     21.07 o 
  -8   8   2      133.21       70.69     19.43 o 
  -7   8   2      430.28      347.07     25.98 o 
  -6   8   2      339.40      277.86     23.52 o 
  -5   8   2      128.71       86.44     16.74 o 
  -4   8   2      148.80      158.31     30.59 o 
  -3   8   2      193.51      127.09     17.17 o 
  -2   8   2       18.97       18.83     13.81 o 
  -1   8   2      235.24      265.48     20.28 o 
   0   8   2      323.05      350.43     26.49 o 
   1   8   2      381.62      435.80     47.41 o 
   2   8   2      421.94      503.60     25.68 o 
   3   8   2      869.34      911.99     30.42 o 
   4   8   2      336.88      420.23     26.67 o 
   5   8   2      167.79      253.68     22.38 o 
   6   8   2      453.53      577.23     29.34 o 
   7   8   2      329.19      475.48     29.33 o 
   8   8   2        6.89       23.84     21.24 o 
   9   8   2        1.49        4.62     21.50 o 
  10   8   2       52.11       66.19     26.88 o 
  11   8   2       34.76       -4.59     24.95 o 
  12   8   2        4.02      -12.75     27.26 o 
 -12   9   2        0.47      -36.75     24.50 o 
 -11   9   2       16.86      -34.96     23.31 o 
 -10   9   2       21.17      -24.48     18.57 o 
  -9   9   2       75.68       32.25     20.09 o 
  -8   9   2       27.65       -1.39     16.58 o 
  -7   9   2      224.51      270.38     25.24 o 
  -6   9   2        1.68      -11.01     17.96 o 
  -5   9   2       61.08       56.02     24.15 o 
  -4   9   2      323.96      296.33     27.88 o 
  -3   9   2        3.71      -13.38     16.33 o 
  -2   9   2     2479.53     2506.37     48.72 o 
  -1   9   2       30.48       17.70     14.71 o 
   0   9   2     3533.78     3656.12     69.69 o 
   1   9   2      498.22      496.82     40.09 o 
   2   9   2     1896.56     1891.75     51.10 o 
   3   9   2     1301.29     1249.62     43.36 o 
   4   9   2     1960.24     2111.59     56.20 o 
   5   9   2     1852.65     1904.57     45.97 o 
   6   9   2     1154.53     1164.04     42.28 o 
   7   9   2     1119.23     1161.55     45.87 o 
   8   9   2      333.52      375.58     35.56 o 
   9   9   2      800.98      821.11     43.73 o 
  10   9   2        0.36      -29.80     23.83 o 
  11   9   2      545.92      632.99     47.05 o 
  12   9   2       20.08      -25.43     27.42 o 
 -11  10   2       78.00       46.67     30.77 o 
 -10  10   2      343.40      374.21     45.36 o 
  -9  10   2       14.19       -3.20     19.87 o 
  -8  10   2      150.04      101.81     26.61 o 
  -7  10   2      362.07      350.31     34.36 o 
  -6  10   2       89.64       78.37     23.19 o 
  -5  10   2      137.35      182.02     27.88 o 
  -4  10   2      100.29      127.19     25.29 o 
  -3  10   2      653.01      697.64     36.71 o 
  -2  10   2       21.00       11.70     18.38 o 
  -1  10   2      331.85      319.06     28.54 o 
   0  10   2        4.88       -3.01     17.67 o 
   1  10   2      156.52      118.88     22.84 o 
   2  10   2        3.55      -23.68     15.79 o 
   3  10   2       68.17       67.82     21.47 o 
   4  10   2      419.92      456.03     33.81 o 
   5  10   2       14.61        3.84     21.22 o 
   6  10   2      196.13      166.68     27.97 o 
   7  10   2       34.87        5.91     29.30 o 
   8  10   2      319.64      307.81     44.46 o 
   9  10   2        1.67      -14.26     24.23 o 
  10  10   2       26.87        7.80     27.24 o 
 -10  11   2        9.04       87.13     53.33 o 
  -9  11   2        3.35       24.33     41.31 o 
  -8  11   2        2.58       30.93     25.62 o 
  -7  11   2       19.10       23.79     24.40 o 
  -6  11   2        6.52        4.41     23.62 o 
  -5  11   2        3.35       27.29     24.09 o 
  -4  11   2      101.18       77.83     24.69 o 
  -3  11   2       19.34        7.84     20.08 o 
  -2  11   2       80.64       21.08     30.42 o 
  -1  11   2        8.89      -30.59     23.42 o 
   0  11   2      100.76       71.46     28.66 o 
   1  11   2       69.68       27.05     22.21 o 
   2  11   2      240.94      235.33     30.21 o 
   3  11   2       61.43       22.34     21.99 o 
   4  11   2       92.48       77.61     33.05 o 
   5  11   2       87.00       56.69     24.58 o 
   6  11   2       16.77      -34.74     34.55 o 
   7  11   2       72.20       -4.88     30.80 o 
   8  11   2        0.22      -42.93     28.62 o 
   9  11   2       45.37        2.26     33.65 o 
  -8  12   2      523.91      674.11     67.60 o 
  -7  12   2      264.51      384.07     50.46 o 
  -6  12   2      102.70       96.38     39.29 o 
  -5  12   2      403.15      570.85     54.92 o 
  -4  12   2       13.91      -15.30     29.92 o 
  -3  12   2      220.35      216.31     41.80 o 
  -2  12   2        1.11      -40.63     27.09 o 
  -1  12   2       18.61      -37.84     25.22 o 
   0  12   2        0.08      -42.02     28.01 o 
   1  12   2       48.41       -7.29     22.74 o 
   2  12   2       34.97      -23.60     22.98 o 
   3  12   2      156.97      115.67     38.31 o 
   4  12   2      185.83      135.47     30.40 o 
   5  12   2      263.40      245.85     34.72 o 
   6  12   2      163.15      155.52     70.23 o 
   7  12   2       12.87      -38.03     28.76 o 
  -5  13   2       46.36       63.45     36.60 o 
  -4  13   2      410.00      515.15     56.47 o 
  -3  13   2        7.93      -31.07     30.54 o 
  -2  13   2      198.12      139.30     41.06 o 
  -1  13   2        3.90      -47.36     31.57 o 
   0  13   2      219.03      187.95     72.86 o 
   1  13   2       16.41        4.33     31.00 o 
   2  13   2      122.68      100.40     30.04 o 
   3  13   2        0.31      -36.38     24.25 o 
   4  13   2       48.04        7.90     27.55 o 
   5  13   2        4.15        7.14     34.52 o 
 -16   1   3       10.30      -18.41     42.06 o 
 -15   1   3       16.01        3.57     26.19 o 
 -14   1   3       14.13        4.00     20.27 o 
 -13   1   3       37.59       40.40     19.05 o 
 -12   1   3      620.90      646.64     31.66 o 
 -11   1   3     1044.98     1014.49     36.32 o 
 -10   1   3      176.07      176.51     18.01 o 
  -9   1   3       27.27       18.59     11.72 o 
  -8   1   3        0.41      -12.94      8.63 o 
  -7   1   3      237.01      260.10     15.97 o 
  -6   1   3      986.54     1078.31     23.97 o 
  -5   1   3     6811.31     7237.50     80.44 o 
  -4   1   3      313.76      302.73     11.70 o 
  -3   1   3      111.87      104.96      8.98 o 
  -2   1   3     1332.62     1208.41     30.42 o 
  -1   1   3     3584.25     3581.37     91.26 o 
   0   1   3     4391.79     4666.15     58.16 o 
   1   1   3     1892.60     1998.51     26.49 o 
   2   1   3    67646.04    74161.39    603.45 o 
   3   1   3    15648.91    17417.26    133.86 o 
   4   1   3    20858.45    22584.40    239.47 o 
   5   1   3      193.59      199.53     10.19 o 
   6   1   3    18258.17    19469.61    141.16 o 
   7   1   3      419.41      400.16     16.85 o 
   8   1   3     7803.79     7560.58     64.79 o 
   9   1   3     1325.85     1313.34     25.53 o 
  10   1   3     4594.21     4383.76     63.41 o 
  11   1   3     1349.27     1407.70     47.95 o 
  12   1   3     1411.38     1483.38     62.67 o 
  13   1   3      623.53      575.26     48.60 o 
  14   1   3       26.40      -27.83     29.20 o 
  15   1   3      441.73      646.84    109.66 o 
 -16   2   3       51.97       55.13     30.64 o 
 -15   2   3      686.79      756.09     46.48 o 
 -14   2   3      395.20      326.22     29.48 o 
 -13   2   3       25.72      -12.87     16.92 o 
 -12   2   3     3120.85     3108.26     58.37 o 
 -11   2   3      613.30      554.08     27.56 o 
 -10   2   3     2542.90     2517.98     47.55 o 
  -9   2   3        1.08      -11.61     11.03 o 
  -8   2   3     3590.34     3312.97     49.46 o 
  -7   2   3      902.09      934.53     24.63 o 
  -6   2   3     2472.39     2423.61     36.76 o 
  -5   2   3     2143.20     2178.10     41.96 o 
  -4   2   3     2040.91     1949.02     28.28 o 
  -3   2   3     1496.10     1459.87     31.09 o 
  -2   2   3     2897.21     2940.77     62.72 o 
  -1   2   3    20435.21    21250.21    248.80 o 
   0   2   3      101.45       55.49     10.25 o 
   1   2   3     4016.31     4276.90     40.05 o 
   2   2   3     2962.82     3242.98     33.67 o 
   3   2   3     8239.82     9281.53     77.92 o 
   4   2   3     7416.70     8269.55    102.02 o 
   5   2   3     3919.20     4096.13     41.55 o 
   6   2   3      429.81      417.14     14.63 o 
   7   2   3     1704.28     1679.52     26.87 o 
   8   2   3      783.98      765.92     20.56 o 
   9   2   3     1024.15      970.87     25.36 o 
  10   2   3      572.72      542.64     25.68 o 
  11   2   3       18.02       32.59     16.10 o 
  12   2   3      108.35       70.94     21.66 o 
  13   2   3      174.76      133.01     33.70 o 
  14   2   3       49.55       40.37     31.07 o 
  15   2   3        0.52       13.26     34.71 o 
 -16   3   3      206.27      283.29     45.96 o 
 -15   3   3      110.24       98.68     35.54 o 
 -14   3   3       43.31       20.65     22.45 o 
 -13   3   3      426.25      461.36     30.65 o 
 -12   3   3       33.62       51.93     18.79 o 
 -11   3   3      815.42      739.08     30.74 o 
 -10   3   3      313.91      343.88     23.23 o 
  -9   3   3      930.00      839.13     28.18 o 
  -8   3   3      917.91      947.53     28.28 o 
  -7   3   3      179.92      154.36     12.63 o 
  -6   3   3     1774.92     1858.55     42.11 o 
  -5   3   3      260.58      342.75     20.45 o 
  -4   3   3     1977.27     2045.21     36.71 o 
  -3   3   3        1.17        7.40      8.75 o 
  -2   3   3      186.56      183.86     40.18 o 
  -1   3   3      839.90      846.36     17.48 o 
   0   3   3     4008.16     3824.77     44.87 o 
   1   3   3     1096.16     1196.87     18.92 o 
   2   3   3     1490.09     1616.82     21.50 o 
   3   3   3      343.39      298.28     11.93 o 
   4   3   3      377.52      368.55     12.15 o 
   5   3   3        2.39       -9.07      6.05 o 
   6   3   3      444.02      426.79     14.93 o 
   7   3   3     2400.41     2399.62     29.43 o 
   8   3   3        2.58      -11.63      8.60 o 
   9   3   3       88.08       28.64     13.71 o 
  10   3   3        4.17      -19.74     13.16 o 
  11   3   3       51.76       38.12     16.12 o 
  12   3   3      142.63      132.39     24.62 o 
  13   3   3        0.90      -13.40     20.51 o 
  14   3   3      173.76      176.60     38.28 o 
  15   3   3       89.26       88.00     36.15 o 
 -15   4   3      270.87      305.95     46.20 o 
 -14   4   3       85.67      139.48     36.36 o 
 -13   4   3      923.34      863.29     53.35 o 
 -12   4   3     1084.50     1215.47     46.20 o 
 -11   4   3     1334.17     1387.07     39.19 o 
 -10   4   3     5657.24     5718.72     76.61 o 
  -9   4   3     3026.21     3127.07     47.16 o 
  -8   4   3     7952.54     7822.38     78.11 o 
  -7   4   3       33.26       18.67     10.03 o 
  -6   4   3     9884.08    10150.43     87.74 o 
  -5   4   3       16.18        8.70      8.71 o 
  -4   4   3     7961.15     7586.54     96.49 o 
  -3   4   3     2311.58     2079.60    107.78 o 
  -2   4   3      106.39       79.26      6.97 o 
  -1   4   3      150.93      116.29      9.03 o 
   0   4   3      267.31      256.42     10.78 o 
   1   4   3       38.74       62.36      6.61 o 
   2   4   3      131.33      168.33      9.35 o 
   3   4   3      617.77      536.57     14.46 o 
   4   4   3     1336.67     1546.15     25.73 o 
   5   4   3     1738.54     1889.84     38.54 o 
   6   4   3      337.80      271.93     24.78 o 
   7   4   3     2023.15     1915.18     31.77 o 
   8   4   3        0.35      -13.12      8.74 o 
   9   4   3      157.39      113.06     17.01 o 
  10   4   3       84.24       92.65     17.87 o 
  11   4   3       11.27      -11.35     15.51 o 
  12   4   3        1.20      -23.68     15.79 o 
  13   4   3       27.33        8.00     22.37 o 
  14   4   3       39.58       24.41     32.93 o 
  15   4   3       40.54       23.28     51.83 o 
 -15   5   3        1.44        0.30     33.45 o 
 -14   5   3      922.95      962.34     58.24 o 
 -13   5   3      188.78      168.80     28.91 o 
 -12   5   3     1418.47     1420.30     82.16 o 
 -11   5   3     1722.20     1659.57     55.15 o 
 -10   5   3      387.71      449.47     27.51 o 
  -9   5   3     2698.40     2621.73     66.56 o 
  -8   5   3      410.70      437.41     24.59 o 
  -7   5   3     5846.66     5673.98     68.38 o 
  -6   5   3        0.21        8.05     10.76 o 
  -5   5   3     8018.30     8084.61     73.42 o 
  -4   5   3     1503.52     1519.05     25.72 o 
  -3   5   3     4475.39     4809.21     55.92 o 
  -2   5   3      127.40      120.69     12.77 o 
  -1   5   3     3383.50     3539.70     40.43 o 
   0   5   3      209.01      135.69     10.13 o 
   1   5   3        5.65       -0.04      9.76 o 
   2   5   3      289.06      264.43     12.18 o 
   3   5   3     1463.29     1469.16     24.58 o 
   4   5   3      789.38      699.27     18.05 o 
   5   5   3      452.76      432.43     19.13 o 
   6   5   3     1199.12     1244.74     25.75 o 
   7   5   3      167.46      149.82     13.63 o 
   8   5   3       74.92       62.52     18.43 o 
   9   5   3      158.91      138.07     18.48 o 
  10   5   3      335.80      303.87     44.16 o 
  11   5   3       25.64        8.44     19.75 o 
  12   5   3      185.69      260.27     31.05 o 
  13   5   3      134.92      125.63     58.96 o 
  14   5   3       43.05      -17.48     33.94 o 
 -14   6   3      328.06      433.03     52.05 o 
 -13   6   3       50.08       28.67     30.26 o 
 -12   6   3      290.66      261.79     31.27 o 
 -11   6   3      153.96      115.62     25.44 o 
 -10   6   3       22.65       -6.81     15.80 o 
  -9   6   3      281.49      262.76     30.03 o 
  -8   6   3        4.40      -20.66     13.78 o 
  -7   6   3        0.03       -6.16     12.23 o 
  -6   6   3      148.76      154.28     17.41 o 
  -5   6   3       13.69       -1.84      8.15 o 
  -4   6   3      380.14      395.18     18.55 o 
  -3   6   3      456.79      421.91     18.91 o 
  -2   6   3       10.98        7.33     10.69 o 
  -1   6   3      811.96      751.23     27.10 o 
   0   6   3      427.85      548.42     22.88 o 
   1   6   3     3007.30     2968.02     35.92 o 
   2   6   3      174.11      139.03     13.21 o 
   3   6   3       87.41       59.40      9.26 o 
   4   6   3      200.96      234.61     13.64 o 
   5   6   3      191.49      163.77     19.98 o 
   6   6   3      355.80      390.98     18.30 o 
   7   6   3     1200.52     1185.29     32.16 o 
   8   6   3        0.97        8.32     17.57 o 
   9   6   3     1443.50     1377.51     64.61 o 
  10   6   3       47.25       34.81     21.26 o 
  11   6   3      428.28      425.77     35.68 o 
  12   6   3      201.72      230.44     32.67 o 
  13   6   3      545.54      685.15     68.35 o 
  14   6   3      252.35      259.13     63.09 o 
 -14   7   3        7.17      -35.61     32.66 o 
 -13   7   3      103.49       51.70     36.38 o 
 -12   7   3      285.55      226.71     40.51 o 
 -11   7   3       48.91       31.82     22.94 o 
 -10   7   3       10.42      -10.09     16.29 o 
  -9   7   3      101.83       34.31     17.84 o 
  -8   7   3        5.21      -20.27     13.51 o 
  -7   7   3      104.40       52.63     16.48 o 
  -6   7   3      116.69       66.25     15.98 o 
  -5   7   3       50.28      -21.69     14.46 o 
  -4   7   3       87.12       78.79     15.59 o 
  -3   7   3      972.60      960.97     41.93 o 
  -2   7   3      192.77      235.32     20.14 o 
  -1   7   3     1390.29     1229.57     35.13 o 
   0   7   3      964.86      922.93     23.52 o 
   1   7   3      766.83      793.04     19.63 o 
   2   7   3      376.10      317.33     15.10 o 
   3   7   3      369.72      344.92     20.14 o 
   4   7   3     4111.44     4074.57     71.55 o 
   5   7   3        6.62       25.31     13.05 o 
   6   7   3     3857.36     3820.15     60.06 o 
   7   7   3       94.19      124.74     18.97 o 
   8   7   3     3022.50     3112.08     68.84 o 
   9   7   3      397.39      503.41     48.73 o 
  10   7   3      131.09      175.35     29.05 o 
  11   7   3      312.39      374.93     36.63 o 
  12   7   3       43.10       66.59     29.90 o 
  13   7   3      191.77      165.57     34.75 o 
 -13   8   3       23.90      -34.51     31.93 o 
 -12   8   3       15.45      -34.46     29.61 o 
 -11   8   3      260.67      203.61     29.90 o 
 -10   8   3      145.36      125.78     23.08 o 
  -9   8   3        6.59      -23.02     15.35 o 
  -8   8   3       64.16       31.18     17.94 o 
  -7   8   3       18.88      -19.68     14.57 o 
  -6   8   3       17.00      -23.35     15.56 o 
  -5   8   3      648.72      685.59     32.92 o 
  -4   8   3       21.95       -7.29     15.68 o 
  -3   8   3       40.41        2.94     26.69 o 
  -2   8   3     1473.83     1456.55     40.57 o 
  -1   8   3      981.46      981.66     34.96 o 
   0   8   3     1768.74     1806.91     46.44 o 
   1   8   3     5276.47     5202.48     82.83 o 
   2   8   3     3194.26     3269.38     52.52 o 
   3   8   3     6620.90     6527.64     88.60 o 
   4   8   3        3.37       24.86     14.89 o 
   5   8   3     7700.15     7786.16     94.20 o 
   6   8   3       37.26       67.00     17.38 o 
   7   8   3     3863.11     3989.51    102.60 o 
   8   8   3      304.31      376.59     37.95 o 
   9   8   3     2117.23     2187.45     62.21 o 
  10   8   3      511.96      612.24     42.12 o 
  11   8   3      427.08      429.32     40.55 o 
  12   8   3     1033.61     1089.56     52.48 o 
 -12   9   3        4.25      -44.21     29.47 o 
 -11   9   3      265.79      319.78     35.46 o 
 -10   9   3        0.22      -10.08     21.90 o 
  -9   9   3      214.00      178.44     30.25 o 
  -8   9   3       80.71       32.58     21.31 o 
  -7   9   3      453.32      496.28     37.23 o 
  -6   9   3       69.00       72.24     22.81 o 
  -5   9   3     1169.82     1184.13     42.99 o 
  -4   9   3        1.75        9.96     16.75 o 
  -3   9   3      208.54      212.35     30.99 o 
  -2   9   3        7.91       -5.70     15.39 o 
  -1   9   3       66.34       76.15     19.76 o 
   0   9   3       76.20       88.81     20.26 o 
   1   9   3       40.58       36.81     19.07 o 
   2   9   3        1.15       11.84     23.76 o 
   3   9   3      106.04      113.06     21.94 o 
   4   9   3     1337.86     1314.03     45.37 o 
   5   9   3      242.09      298.13     29.70 o 
   6   9   3      125.40      109.47     20.57 o 
   7   9   3       14.65       29.66     20.67 o 
   8   9   3       19.05        2.69     20.53 o 
   9   9   3      147.76      189.54     31.75 o 
  10   9   3       12.04       14.53     26.60 o 
  11   9   3       28.57       39.69     27.98 o 
 -11  10   3       39.05       12.02     51.83 o 
 -10  10   3        3.24      -38.55     26.88 o 
  -9  10   3        0.17        8.60     29.08 o 
  -8  10   3       58.03       55.17     30.80 o 
  -7  10   3      314.16      374.97     42.69 o 
  -6  10   3      573.07      673.74     48.44 o 
  -5  10   3        1.12        5.89     24.66 o 
  -4  10   3      110.58       93.64     30.22 o 
  -3  10   3      483.94      489.75     46.19 o 
  -2  10   3       44.10       40.96     36.80 o 
  -1  10   3      296.41      261.48     26.92 o 
   0  10   3       35.57       12.48     18.20 o 
   1  10   3      146.62      134.01     24.34 o 
   2  10   3      118.09       91.43     22.75 o 
   3  10   3        0.73       -4.92     18.69 o 
   4  10   3       53.66       62.70     22.49 o 
   5  10   3      100.40       47.46     21.74 o 
   6  10   3        1.98      -29.10     25.12 o 
   7  10   3      120.00      125.90     37.93 o 
   8  10   3        0.35      -20.53     26.84 o 
   9  10   3       31.93      -24.64     29.20 o 
  10  10   3        1.73      -39.19     26.13 o 
 -10  11   3      126.18      117.17     57.84 o 
  -9  11   3      956.20     1094.04     63.73 o 
  -8  11   3       25.79       50.23     32.61 o 
  -7  11   3     1265.33     1357.28    178.01 o 
  -6  11   3      104.81       98.07     32.66 o 
  -5  11   3     1594.51     1749.86     70.87 o 
  -4  11   3      110.31      145.54     43.94 o 
  -3  11   3      873.16      855.25     52.84 o 
  -2  11   3      302.90      333.77     40.57 o 
  -1  11   3      474.51      430.90     43.93 o 
   0  11   3      160.45      141.19     25.91 o 
   1  11   3       16.45       -0.02     20.09 o 
   2  11   3      262.72      277.28     31.33 o 
   3  11   3      127.17       79.54     25.00 o 
   4  11   3       18.07      -31.21     20.81 o 
   5  11   3       15.71      -25.62     21.21 o 
   6  11   3       68.13       30.56     31.07 o 
   7  11   3        8.45      -34.26     28.67 o 
   8  11   3       50.46        2.69     43.94 o 
   9  11   3        0.47      -35.68     42.81 o 
  -8  12   3      256.17      397.05    104.03 o 
  -7  12   3       32.06       42.36     38.37 o 
  -6  12   3      282.55      398.40    154.35 o 
  -5  12   3       99.55       84.76     35.01 o 
  -4  12   3      254.43      337.99     46.66 o 
  -3  12   3      191.70      219.44     40.73 o 
  -2  12   3       29.82       39.42     30.45 o 
  -1  12   3      114.67      158.09     37.42 o 
   0  12   3       50.83       40.46     31.85 o 
   1  12   3      201.35      167.15     29.84 o 
   2  12   3       61.69       38.32     25.67 o 
   3  12   3       61.81        8.53     24.99 o 
   4  12   3       48.62       -6.34     24.08 o 
   5  12   3        1.77      -44.08     29.39 o 
   6  12   3        0.00      -45.39     30.26 o 
   7  12   3       14.28       -9.59     33.47 o 
  -5  13   3       20.49       36.52     37.70 o 
  -4  13   3        3.46       27.67     34.79 o 
  -3  13   3       32.99        7.02     32.35 o 
  -2  13   3        1.16      -45.33     30.22 o 
  -1  13   3        2.12      -19.92     32.58 o 
   0  13   3        0.98      -11.64     30.27 o 
   1  13   3       26.72       13.84     31.60 o 
   2  13   3        0.03      -37.04     24.70 o 
   3  13   3        0.00      -37.18     24.79 o 
   4  13   3        2.28      -43.73     29.15 o 
 -16   0   4        0.30       36.05     46.57 o 
 -15   0   4      374.72      507.54     52.05 o 
 -14   0   4      321.96      314.73     83.75 o 
 -13   0   4      172.75      149.08     40.94 o 
 -12   0   4       16.16       -4.58     22.54 o 
 -11   0   4      202.62      228.32     37.56 o 
 -10   0   4      101.98       97.62     22.57 o 
  -9   0   4        6.35       -0.83     15.37 o 
  -8   0   4      175.83      186.20     22.53 o 
  -7   0   4      934.71      898.12     33.98 o 
  -6   0   4        6.84       18.18     18.03 o 
  -5   0   4       84.48       61.52     16.90 o 
  -4   0   4     2216.61     2009.98     57.84 o 
  -3   0   4      254.65      255.38     21.03 o 
  -2   0   4    13472.34    13846.01    217.07 o 
  -1   0   4    73378.88    70294.35    990.72 o 
   0   0   4     3439.28     3276.97     67.22 o 
   1   0   4    18446.34    19250.12    204.43 o 
   2   0   4     5361.94     5089.80     64.40 o 
   3   0   4     2990.30     3418.81     47.89 o 
   4   0   4    14775.95    15125.15    253.88 o 
   5   0   4     7928.14     8746.23    165.62 o 
   6   0   4    14899.56    15514.75    208.81 o 
   7   0   4     7605.90     7539.57     87.75 o 
   8   0   4      264.55      214.15     25.47 o 
   9   0   4    15225.76    16217.55    167.17 o 
  10   0   4       12.84       43.69     23.66 o 
  11   0   4     8293.55     8222.43    208.06 o 
  12   0   4      307.44      343.26     54.83 o 
  13   0   4     3225.95     3040.50    130.69 o 
  14   0   4       82.27       46.57     46.57 o 
  15   0   4      478.13      526.53     82.62 o 
 -16   1   4      371.51      412.02     41.92 o 
 -15   1   4        0.19      -31.53     21.02 o 
 -14   1   4      304.87      263.05     28.89 o 
 -13   1   4      677.49      716.75     33.53 o 
 -12   1   4     2455.49     2554.18     53.50 o 
 -11   1   4     1332.14     1304.88     37.51 o 
 -10   1   4      299.95      302.03     21.85 o 
  -9   1   4      359.23      308.40     19.87 o 
  -8   1   4      440.24      384.78     19.26 o 
  -7   1   4      342.30      313.13     16.60 o 
  -6   1   4      641.40      653.49     19.50 o 
  -5   1   4     1984.32     2117.77     32.17 o 
  -4   1   4     3154.41     3229.71    153.98 o 
  -3   1   4     4777.33     5293.84    102.90 o 
  -2   1   4     7628.50     8349.19    100.09 o 
  -1   1   4      891.07     1059.24     22.82 o 
   0   1   4     6881.24     7209.84     85.97 o 
   1   1   4     2670.85     3012.35     30.26 o 
   2   1   4      826.65      832.07     18.02 o 
   3   1   4      460.49      377.97     21.99 o 
   4   1   4      425.43      485.45     12.06 o 
   5   1   4     1228.26     1326.94     21.90 o 
   6   1   4     4455.99     4512.68     45.88 o 
   7   1   4       63.73       52.79     10.21 o 
   8   1   4     3419.54     3409.59     38.94 o 
   9   1   4        6.27       22.57     11.17 o 
  10   1   4     2006.36     1927.91     50.96 o 
  11   1   4      446.68      473.14     32.99 o 
  12   1   4      605.01      686.65     47.00 o 
  13   1   4       41.15       42.02     30.15 o 
  14   1   4      172.51      180.27     38.92 o 
  15   1   4      106.99      138.73     40.57 o 
 -16   2   4       27.71      -17.86     27.45 o 
 -15   2   4       51.84       43.25     22.77 o 
 -14   2   4       67.07       62.64     21.44 o 
 -13   2   4       72.47       91.54     21.38 o 
 -12   2   4      470.95      457.42     29.11 o 
 -11   2   4      482.06      459.53     27.83 o 
 -10   2   4     2205.48     2019.81     43.09 o 
  -9   2   4        0.83       -7.71     14.85 o 
  -8   2   4     1194.92     1204.57     29.94 o 
  -7   2   4      264.72      202.81     18.87 o 
  -6   2   4       56.43       61.20     11.23 o 
  -5   2   4      225.09      185.61     14.30 o 
  -4   2   4     1775.40     1860.23     40.85 o 
  -3   2   4      741.96      778.89     24.69 o 
  -2   2   4     7216.75     7506.39    179.52 o 
  -1   2   4     4020.71     4065.25     52.99 o 
   0   2   4     4326.61     5005.38     53.39 o 
   1   2   4     1387.57     1342.78     19.03 o 
   2   2   4     5037.02     5021.49     47.28 o 
   3   2   4       11.67        4.36      6.41 o 
   4   2   4     7383.01     8162.37     72.53 o 
   5   2   4      372.02      369.54     12.16 o 
   6   2   4     2503.62     2450.63     31.80 o 
   7   2   4       17.60       14.91      8.30 o 
   8   2   4      183.49      106.44     10.60 o 
   9   2   4      670.08      646.78     27.43 o 
  10   2   4      105.89       33.32     14.64 o 
  11   2   4      613.63      617.02     36.91 o 
  12   2   4       70.95       43.53     21.24 o 
  13   2   4      517.04      586.94     50.09 o 
  14   2   4       52.66       59.34     33.46 o 
  15   2   4      298.05      261.56     45.88 o 
 -16   3   4      171.16      202.10     43.70 o 
 -15   3   4      236.98      223.20     40.95 o 
 -14   3   4      725.98      798.51     37.27 o 
 -13   3   4       43.29        2.55     18.39 o 
 -12   3   4     3504.77     3649.71     64.40 o 
 -11   3   4       47.82       31.40     16.87 o 
 -10   3   4     5856.95     5668.72     76.33 o 
  -9   3   4      361.94      362.46     21.75 o 
  -8   3   4     6742.81     6431.03     75.42 o 
  -7   3   4     4874.86     4704.85     59.16 o 
  -6   3   4     2288.40     2165.02     54.10 o 
  -5   3   4    16417.00    17490.29    280.81 o 
  -4   3   4     5048.15     5170.14     80.71 o 
  -3   3   4    28741.34    30213.42    322.39 o 
  -2   3   4     2520.56     2784.37     52.23 o 
  -1   3   4    25115.48    26246.42    225.54 o 
   0   3   4      857.47      935.99     19.78 o 
   1   3   4     8786.93     8887.00     76.16 o 
   2   3   4        5.20        5.44      5.36 o 
   3   3   4     4840.87     4996.23     50.88 o 
   4   3   4     2719.42     2727.26     32.03 o 
   5   3   4      155.64      162.81     10.36 o 
   6   3   4       43.52       33.27      8.03 o 
   7   3   4       20.76       27.00      8.78 o 
   8   3   4       15.42       -3.30     11.40 o 
   9   3   4      179.60      139.89     17.00 o 
  10   3   4       94.93       65.80     18.76 o 
  11   3   4      136.66       80.48     18.61 o 
  12   3   4      231.75      230.86     31.75 o 
  13   3   4       45.27       41.30     24.09 o 
  14   3   4       56.41       62.33     37.18 o 
  15   3   4       30.26       38.31     35.82 o 
 -15   4   4      349.16      419.53     49.61 o 
 -14   4   4       79.09       37.25     25.79 o 
 -13   4   4      573.57      615.64     40.37 o 
 -12   4   4      230.22      246.59     29.53 o 
 -11   4   4     1567.82     1475.32     42.72 o 
 -10   4   4        1.93       12.84     15.40 o 
  -9   4   4     5174.27     4997.09     68.26 o 
  -8   4   4     3279.96     3227.75     50.74 o 
  -7   4   4     3575.78     3383.92     59.97 o 
  -6   4   4     7902.65     7849.83     97.71 o 
  -5   4   4       80.88       71.62     12.96 o 
  -4   4   4     5266.58     4981.66     82.59 o 
  -3   4   4      535.09      725.78     28.91 o 
  -2   4   4    12011.17    12200.67    139.41 o 
  -1   4   4      246.54      182.51     11.53 o 
   0   4   4     6724.08     6739.68     73.43 o 
   1   4   4     5089.00     5487.88     54.80 o 
   2   4   4       20.31       18.05      6.23 o 
   3   4   4     1167.37     1170.54     33.93 o 
   4   4   4      417.22      434.64     14.53 o 
   5   4   4       15.78        1.04      6.99 o 
   6   4   4        6.14       -4.35      7.70 o 
   7   4   4      212.76      200.27     18.65 o 
   8   4   4      109.67      120.16     15.82 o 
   9   4   4        2.18      -18.20     12.13 o 
  10   4   4      337.36      312.37     28.49 o 
  11   4   4      103.88      112.37     23.20 o 
  12   4   4        1.30      -29.14     19.43 o 
  13   4   4        1.47      -32.95     21.97 o 
  14   4   4        0.72      -56.33     37.56 o 
 -15   5   4       51.62       62.02     48.82 o 
 -14   5   4      333.16      335.33     44.91 o 
 -13   5   4        7.38      -10.38     21.94 o 
 -12   5   4        2.03       -9.52     21.03 o 
 -11   5   4      189.88      198.87     26.40 o 
 -10   5   4     1112.87     1057.91     41.42 o 
  -9   5   4     1898.64     1855.20     62.64 o 
  -8   5   4      361.87      450.73     28.90 o 
  -7   5   4      952.17     1001.34     34.91 o 
  -6   5   4     1517.96     1491.79     39.45 o 
  -5   5   4     2601.97     2872.96     79.99 o 
  -4   5   4       27.90       56.33     24.04 o 
  -3   5   4       67.41       78.85      8.40 o 
  -2   5   4      618.78      546.00     29.55 o 
  -1   5   4     2554.23     2563.70     38.58 o 
   0   5   4      105.41      148.77     16.06 o 
   1   5   4     5619.27     5886.84     54.96 o 
   2   5   4       12.93       -9.97      6.64 o 
   3   5   4      605.04      647.51     17.76 o 
   4   5   4       14.63       -5.22      8.42 o 
   5   5   4      247.53      239.19     21.82 o 
   6   5   4       18.44       -4.68      8.87 o 
   7   5   4       60.66       40.76     15.83 o 
   8   5   4      188.79      178.01     18.37 o 
   9   5   4      152.14      109.07     17.95 o 
  10   5   4        1.75      -21.56     14.37 o 
  11   5   4       90.09       45.12     22.39 o 
  12   5   4      300.44      351.16     43.80 o 
  13   5   4       17.76        4.05     29.73 o 
  14   5   4      126.27       58.65     35.85 o 
 -14   6   4       44.12       48.58     32.05 o 
 -13   6   4      475.61      456.85     39.71 o 
 -12   6   4        5.45        0.74     21.35 o 
 -11   6   4      163.08      170.94     27.76 o 
 -10   6   4      346.00      316.72     39.43 o 
  -9   6   4       16.89      -21.55     15.77 o 
  -8   6   4      827.01      799.65     34.37 o 
  -7   6   4      559.79      511.76     29.26 o 
  -6   6   4      444.76      448.92     33.99 o 
  -5   6   4      102.39      111.72     35.36 o 
  -4   6   4     3280.26     2967.02     50.51 o 
  -3   6   4      316.80      340.36     19.66 o 
  -2   6   4     2388.58     2232.98     43.80 o 
  -1   6   4       58.79       21.61     10.95 o 
   0   6   4     4162.55     4184.68     58.65 o 
   1   6   4       86.91       54.32      9.74 o 
   2   6   4     2562.91     2642.77     35.17 o 
   3   6   4      552.73      506.67     17.00 o 
   4   6   4     2152.64     2045.65     36.24 o 
   5   6   4     1541.64     1449.78     28.35 o 
   6   6   4      486.61      393.04     18.29 o 
   7   6   4     2128.85     1955.60     66.14 o 
   8   6   4      770.40      714.35     47.46 o 
   9   6   4     1409.27     1297.05     56.86 o 
  10   6   4      135.95      157.84     26.29 o 
  11   6   4      286.63      339.07     33.98 o 
  12   6   4        4.15       12.20     29.73 o 
  13   6   4      161.49      175.51     40.90 o 
 -14   7   4       10.67      -34.55     28.68 o 
 -13   7   4        0.08      -48.52     32.35 o 
 -12   7   4        6.36       -1.54     23.05 o 
 -11   7   4      102.56       65.90     27.85 o 
 -10   7   4      151.24      159.95     27.17 o 
  -9   7   4       37.37      -20.94     17.44 o 
  -8   7   4      225.54      165.16     24.07 o 
  -7   7   4      547.51      506.25     57.08 o 
  -6   7   4      104.05       65.72     23.37 o 
  -5   7   4      355.78      270.84     31.92 o 
  -4   7   4      167.74      177.88     27.59 o 
  -3   7   4      267.22      302.86     21.74 o 
  -2   7   4        0.70      -12.52     11.02 o 
  -1   7   4      979.55      967.20     32.15 o 
   0   7   4        4.96      -12.03      8.02 o 
   1   7   4     2540.94     2588.15     35.58 o 
   2   7   4      192.55      209.50     13.62 o 
   3   7   4     1517.04     1496.77     34.06 o 
   4   7   4      714.68      739.06     26.23 o 
   5   7   4     1083.73     1048.03     30.89 o 
   6   7   4     1540.31     1535.88     38.11 o 
   7   7   4     1977.27     1929.92     55.87 o 
   8   7   4     2071.61     2068.59     56.49 o 
   9   7   4      556.75      644.59     38.54 o 
  10   7   4     1812.26     1824.34     61.46 o 
  11   7   4      249.00      218.62     31.78 o 
  12   7   4     1538.65     1629.61     63.63 o 
  13   7   4        0.05       31.90     37.22 o 
 -13   8   4        1.05      -50.11     33.41 o 
 -12   8   4        0.07      -33.53     22.35 o 
 -11   8   4       29.74       23.79     26.26 o 
 -10   8   4        0.06      -26.81     17.87 o 
  -9   8   4      224.08      215.63     28.01 o 
  -8   8   4        6.60      -29.48     19.65 o 
  -7   8   4       59.73       32.89     23.27 o 
  -6   8   4      281.06      327.44     38.31 o 
  -5   8   4        6.15       -1.88     19.90 o 
  -4   8   4      291.08      355.20     33.19 o 
  -3   8   4        0.12       -9.91     12.63 o 
  -2   8   4        2.80      -17.14     12.56 o 
  -1   8   4        1.87      -19.35     12.90 o 
   0   8   4       73.12       64.38     37.58 o 
   1   8   4      220.11      213.46     24.40 o 
   2   8   4      190.59      175.04     23.01 o 
   3   8   4       28.50       31.71     14.14 o 
   4   8   4       55.76       44.50     15.19 o 
   5   8   4       16.58       32.89     15.99 o 
   6   8   4       92.30      123.34     22.69 o 
   7   8   4      604.29      655.43     36.76 o 
   8   8   4       19.43       66.63     22.69 o 
   9   8   4       83.77       94.73     26.04 o 
  10   8   4        0.70       33.53     25.51 o 
  11   8   4       30.92      112.91     30.48 o 
  12   8   4       47.61       89.64     31.33 o 
 -12   9   4       12.50        6.44     33.72 o 
 -11   9   4        6.88      -41.22     27.48 o 
 -10   9   4        4.07       -4.83     26.79 o 
  -9   9   4       72.29       43.18     26.84 o 
  -8   9   4       39.56       46.58     24.89 o 
  -7   9   4        5.51       -2.15     23.74 o 
  -6   9   4       72.92       40.70     25.27 o 
  -5   9   4        2.83      -15.99     20.97 o 
  -4   9   4        6.55       -4.32     19.63 o 
  -3   9   4       16.10        6.88     20.93 o 
  -2   9   4      274.72      352.22     31.52 o 
  -1   9   4     1314.41     1310.74     42.44 o 
   0   9   4      206.81      202.67     27.65 o 
   1   9   4     1346.30     1388.21     43.96 o 
   2   9   4       56.02       25.42     17.87 o 
   3   9   4      486.78      465.66     36.83 o 
   4   9   4      209.27      227.28     26.89 o 
   5   9   4      371.54      457.08     46.12 o 
   6   9   4     1461.60     1472.89     49.80 o 
   7   9   4      139.83      171.00     29.98 o 
   8   9   4      963.45     1009.92     45.57 o 
   9   9   4       63.42       64.73     25.22 o 
  10   9   4     1297.67     1371.97     65.40 o 
  11   9   4        7.69       26.42     28.47 o 
 -11  10   4      261.09      269.55     44.15 o 
 -10  10   4      459.80      544.53     51.62 o 
  -9  10   4      143.71      102.17     33.72 o 
  -8  10   4      692.97      761.08     51.20 o 
  -7  10   4      321.23      405.58     44.58 o 
  -6  10   4     1012.76     1129.42    131.07 o 
  -5  10   4      280.50      326.26     38.50 o 
  -4  10   4     1367.63     1246.32     57.58 o 
  -3  10   4      245.95      273.99     36.43 o 
  -2  10   4     1069.85     1033.88     51.76 o 
  -1  10   4        0.91      -20.42     17.06 o 
   0  10   4      404.58      512.93     35.22 o 
   1  10   4      124.51       87.64     23.05 o 
   2  10   4      505.72      543.51     33.98 o 
   3  10   4       85.34       55.05     20.93 o 
   4  10   4      353.07      374.52     32.66 o 
   5  10   4      348.33      403.70     45.14 o 
   6  10   4      165.49      118.98     33.72 o 
   7  10   4      278.36      316.30     43.28 o 
   8  10   4        7.16      -18.88     29.15 o 
   9  10   4      107.76      111.13     36.10 o 
  10  10   4       15.35        1.41     26.84 o 
  -9  11   4       94.60      106.66     37.71 o 
  -8  11   4       19.81       35.27     31.60 o 
  -7  11   4       51.26       59.94     33.70 o 
  -6  11   4       33.64       68.36     32.94 o 
  -5  11   4       36.95       99.52     33.46 o 
  -4  11   4       63.23       84.20     31.60 o 
  -3  11   4        4.30       -4.44     27.60 o 
  -2  11   4       10.66        9.22     32.30 o 
  -1  11   4       18.91       10.54     27.58 o 
   0  11   4        0.35      -24.62     19.16 o 
   1  11   4       80.02       34.54     24.07 o 
   2  11   4        4.46       -1.49     21.93 o 
   3  11   4       77.13       83.63     26.49 o 
   4  11   4       12.06      -34.67     23.11 o 
   5  11   4      113.39       38.18     33.19 o 
   6  11   4       35.92      -22.91     31.07 o 
   7  11   4       18.96      -46.76     31.17 o 
   8  11   4       28.29      -30.00     33.04 o 
  -8  12   4      226.48      261.39     66.85 o 
  -7  12   4      450.24      468.22     53.89 o 
  -6  12   4      542.22      584.72     56.30 o 
  -5  12   4      443.27      551.15    108.91 o 
  -4  12   4      837.89      952.73     61.02 o 
  -3  12   4       37.60       51.72     34.71 o 
  -2  12   4     1065.20     1057.41     60.24 o 
  -1  12   4        0.02       20.82     30.51 o 
   0  12   4      449.60      436.66     47.96 o 
   1  12   4        8.20       -7.06     24.71 o 
   2  12   4       89.59       54.83     26.27 o 
   3  12   4       17.18       -6.58     23.98 o 
   4  12   4       20.06      -40.63     27.09 o 
   5  12   4       12.86      -42.25     28.17 o 
   6  12   4       62.41        0.58     35.30 o 
   7  12   4       23.51      -43.80     29.20 o 
  -5  13   4      145.96      190.41     44.00 o 
  -4  13   4       19.03      -23.82     31.57 o 
  -3  13   4      347.24      414.64     53.38 o 
  -2  13   4        1.66       -9.53     30.90 o 
  -1  13   4      511.74      521.10     54.67 o 
   0  13   4       37.23       21.17     32.10 o 
   1  13   4      245.21      265.20     46.82 o 
   2  13   4      102.21       77.04     30.43 o 
   3  13   4      161.62      124.84     41.42 o 
   4  13   4        5.62        7.46     35.78 o 
 -16   1   5       90.80       54.40     26.00 o 
 -15   1   5      105.59       71.98     25.21 o 
 -14   1   5       18.31        4.09     19.10 o 
 -13   1   5        3.78      -24.99     16.91 o 
 -12   1   5      140.46      116.71     21.58 o 
 -11   1   5      130.81      111.11     19.15 o 
 -10   1   5       68.35       50.25     15.34 o 
  -9   1   5      300.08      343.68     22.22 o 
  -8   1   5      119.12      103.31     13.58 o 
  -7   1   5      347.72      389.81     17.82 o 
  -6   1   5       29.48       31.55     10.84 o 
  -5   1   5      208.54      218.29     18.32 o 
  -4   1   5      474.19      511.77     26.66 o 
  -3   1   5     1170.65     1191.19     29.98 o 
  -2   1   5      990.43      944.69     39.81 o 
  -1   1   5     1342.05     1432.23     23.62 o 
   0   1   5      486.68      517.66     11.74 o 
   1   1   5     1666.95     1518.02     24.07 o 
   2   1   5    10749.98    11605.25    110.98 o 
   3   1   5     4970.19     5345.74    111.37 o 
   4   1   5     1530.87     1656.99     30.21 o 
   5   1   5     6790.18     7226.66     67.07 o 
   6   1   5      205.70      276.39     13.33 o 
   7   1   5     3718.97     3888.73     43.71 o 
   8   1   5       33.78       23.13     10.35 o 
   9   1   5     3006.47     3177.26     45.08 o 
  10   1   5      824.16      911.07     38.06 o 
  11   1   5     1161.24     1156.08     43.26 o 
  12   1   5     1672.82     1784.86     69.31 o 
  13   1   5      454.84      515.90     49.61 o 
  14   1   5     1018.88     1031.38     61.08 o 
  15   1   5      216.45      226.74     45.59 o 
 -16   2   5      165.88      168.12     33.63 o 
 -15   2   5       40.87       17.76     22.77 o 
 -14   2   5      477.08      508.90     34.34 o 
 -13   2   5     2102.36     2342.39     54.14 o 
 -12   2   5        8.75       -9.87     15.90 o 
 -11   2   5     2349.13     2331.58     49.87 o 
 -10   2   5      919.16      868.54     30.25 o 
  -9   2   5     3477.77     3343.11     53.31 o 
  -8   2   5       55.23       53.99     17.21 o 
  -7   2   5     4020.20     3657.50     60.07 o 
  -6   2   5     3835.78     4248.30     62.95 o 
  -5   2   5    10501.38    10649.06    138.09 o 
  -4   2   5     2147.93     2206.99     90.13 o 
  -3   2   5     6951.37     7360.34     97.96 o 
  -2   2   5     1950.05     1863.94     37.37 o 
  -1   2   5     3728.70     4146.84     60.20 o 
   0   2   5     5176.14     5785.87     53.66 o 
   1   2   5      546.13      549.06     12.78 o 
   2   2   5     4044.52     4104.42     41.36 o 
   3   2   5      467.74      498.97     18.11 o 
   4   2   5     4779.04     4758.22     61.09 o 
   5   2   5      249.78      250.80     16.61 o 
   6   2   5     4324.60     4216.79     44.11 o 
   7   2   5      194.15      219.14     12.80 o 
   8   2   5     2303.92     2318.68     40.34 o 
   9   2   5      584.55      537.58     26.06 o 
  10   2   5       74.55       72.80     20.56 o 
  11   2   5      331.61      384.04     32.35 o 
  12   2   5      196.34      214.52     28.78 o 
  13   2   5      334.42      423.54     47.19 o 
  14   2   5       28.40        4.83     33.19 o 
  15   2   5        4.11      -11.25     34.95 o 
 -16   3   5        7.05      -26.89     34.54 o 
 -15   3   5        4.39      -35.78     23.98 o 
 -14   3   5        0.41      -27.76     18.51 o 
 -13   3   5       17.86       12.02     18.76 o 
 -12   3   5      208.54      221.28     23.82 o 
 -11   3   5        0.46      -22.03     14.69 o 
 -10   3   5     3675.91     3586.49     58.94 o 
  -9   3   5        0.07       -2.67     12.87 o 
  -8   3   5     1140.76     1024.99     28.67 o 
  -7   3   5     1271.29     1262.35     35.67 o 
  -6   3   5     1393.18     1437.06    137.45 o 
  -5   3   5        9.55       45.82     18.03 o 
  -4   3   5        4.75       39.08     21.78 o 
  -3   3   5     3448.21     3515.52     61.83 o 
  -2   3   5      656.23      628.69     18.23 o 
  -1   3   5     1311.38     1369.42     25.62 o 
   0   3   5     3022.65     3105.14     41.44 o 
   1   3   5     2346.52     2172.79     28.71 o 
   2   3   5       86.06       76.43      7.86 o 
   3   3   5     1338.91     1410.73     22.93 o 
   4   3   5        6.13       -8.94      5.96 o 
   5   3   5     1328.29     1463.39     23.26 o 
   6   3   5        0.09       -8.61      6.92 o 
   7   3   5      443.66      461.94     21.79 o 
   8   3   5      105.08       96.33     15.71 o 
   9   3   5      135.10       82.99     16.27 o 
  10   3   5       37.78        2.13     17.44 o 
  11   3   5      108.89       50.70     22.22 o 
  12   3   5       11.70      -23.44     19.17 o 
  13   3   5       87.70       64.51     33.30 o 
  14   3   5        2.48      -34.45     30.45 o 
 -15   4   5      227.55      183.58     32.66 o 
 -14   4   5      128.35      127.21     29.10 o 
 -13   4   5       32.02       15.30     23.05 o 
 -12   4   5     1171.40     1153.15     49.62 o 
 -11   4   5     2437.28     2366.53     50.45 o 
 -10   4   5      940.91      892.82     32.38 o 
  -9   4   5     1838.85     1766.12     48.21 o 
  -8   4   5      794.31      771.06     37.63 o 
  -7   4   5    10158.52     9686.90    145.17 o 
  -6   4   5       99.51      124.75     20.69 o 
  -5   4   5    15156.67    15047.63    189.08 o 
  -4   4   5     3662.58     3789.89     70.61 o 
  -3   4   5    18271.25    19224.43    294.88 o 
  -2   4   5     1887.16     1879.46     32.63 o 
  -1   4   5     4647.41     4854.79     59.20 o 
   0   4   5    10183.20    10489.74    120.32 o 
   1   4   5     5342.76     5721.46     74.37 o 
   2   4   5     5369.25     5396.23     56.33 o 
   3   4   5        2.04        5.09      7.82 o 
   4   4   5      822.64      695.46     17.46 o 
   5   4   5       20.90      -11.90      8.95 o 
   6   4   5      450.06      438.57     16.48 o 
   7   4   5       27.89       12.18     13.44 o 
   8   4   5      564.68      517.86     23.84 o 
   9   4   5        2.28      -19.09     12.72 o 
  10   4   5       11.55      -10.13     15.47 o 
  11   4   5       17.09      -28.69     19.13 o 
  12   4   5       45.68       11.77     22.51 o 
  13   4   5       68.19       40.12     25.95 o 
  14   4   5        7.89      -12.02     46.57 o 
 -15   5   5       58.36       23.77     34.23 o 
 -14   5   5       52.16       28.17     25.49 o 
 -13   5   5      172.47       90.30     27.58 o 
 -12   5   5       83.11       66.93     23.98 o 
 -11   5   5      733.27      728.68     37.64 o 
 -10   5   5     3075.93     3050.08     85.38 o 
  -9   5   5      248.90      205.20     24.99 o 
  -8   5   5     5276.92     4913.96     80.98 o 
  -7   5   5     1464.67     1420.94     49.39 o 
  -6   5   5     7822.78     7521.35    365.04 o 
  -5   5   5       70.56       39.71     16.57 o 
  -4   5   5    10590.47    10051.83    252.00 o 
  -3   5   5     2844.38     2505.20     39.41 o 
  -2   5   5    10743.19    10424.29    106.61 o 
  -1   5   5     6927.30     6538.27     75.08 o 
   0   5   5     5266.19     5236.39     73.20 o 
   1   5   5    10098.36     9841.24     89.74 o 
   2   5   5      582.60      556.91     16.50 o 
   3   5   5     7913.97     8020.19     78.87 o 
   4   5   5       61.32       33.94      9.04 o 
   5   5   5     1258.05     1095.90     24.02 o 
   6   5   5      218.30      241.16     15.40 o 
   7   5   5       18.15      -12.44     11.45 o 
   8   5   5       31.76       26.74     14.88 o 
   9   5   5       31.19        7.68     15.18 o 
  10   5   5       11.46      -23.51     15.87 o 
  11   5   5        4.78      -29.98     25.02 o 
  12   5   5        8.64      -16.57     26.54 o 
  13   5   5       94.87      131.64     37.97 o 
  14   5   5      120.06       93.26     41.26 o 
 -14   6   5       98.84       62.62     27.36 o 
 -13   6   5       89.18       78.82     25.58 o 
 -12   6   5        0.27      -10.65     20.08 o 
 -11   6   5      116.78       82.96     23.61 o 
 -10   6   5      110.46       87.59     22.52 o 
  -9   6   5      244.41      243.78     26.44 o 
  -8   6   5     1356.39     1408.96     53.10 o 
  -7   6   5      123.69       99.42     23.37 o 
  -6   6   5      451.82      417.10     33.46 o 
  -5   6   5      174.88      149.83     23.63 o 
  -4   6   5      168.88      232.00     25.48 o 
  -3   6   5       32.79       13.20      7.67 o 
  -2   6   5      154.13      175.14     13.78 o 
  -1   6   5     1406.98     1466.53     27.36 o 
   0   6   5      493.18      482.70     17.64 o 
   1   6   5       14.01       -2.05      7.24 o 
   2   6   5      364.85      302.92     14.96 o 
   3   6   5      188.68      198.15     13.56 o 
   4   6   5      191.51      195.11     14.44 o 
   5   6   5       68.75       63.67     12.64 o 
   6   6   5       24.50       23.85     13.32 o 
   7   6   5      122.67      132.57     23.81 o 
   8   6   5       69.42       65.24     27.64 o 
   9   6   5       90.16       76.32     22.91 o 
  10   6   5       49.11       40.77     22.69 o 
  11   6   5       20.39        0.70     21.95 o 
  12   6   5      416.86      471.24     50.67 o 
  13   6   5       91.00       88.68     38.48 o 
 -14   7   5      174.35      156.82     43.01 o 
 -13   7   5       90.79       41.89     27.94 o 
 -12   7   5      332.19      391.12     41.38 o 
 -11   7   5       73.32        6.69     22.34 o 
 -10   7   5       11.28        0.96     19.35 o 
  -9   7   5        0.38      -32.99     22.91 o 
  -8   7   5      521.06      497.19     40.61 o 
  -7   7   5      112.08       74.75     25.16 o 
  -6   7   5      261.48      288.96     39.43 o 
  -5   7   5        4.05        0.38     20.66 o 
  -4   7   5      644.89      603.49     25.86 o 
  -3   7   5      213.23      209.49     19.67 o 
  -2   7   5      241.01      245.98     26.47 o 
  -1   7   5        1.38        4.30     13.23 o 
   0   7   5       99.09       87.69     11.92 o 
   1   7   5       64.19       38.34      9.55 o 
   2   7   5      191.03      212.54     17.05 o 
   3   7   5      798.68      772.13     21.58 o 
   4   7   5        7.87        1.13     11.25 o 
   5   7   5      550.87      531.65     24.28 o 
   6   7   5      105.70      144.05     28.11 o 
   7   7   5     3014.03     2853.28     64.25 o 
   8   7   5      453.62      539.75     36.17 o 
   9   7   5     1000.93     1081.66     45.39 o 
  10   7   5      470.45      537.27     39.27 o 
  11   7   5      411.84      454.20     39.13 o 
  12   7   5      587.38      725.48     61.33 o 
 -13   8   5      147.36      131.44     61.59 o 
 -12   8   5       26.13        4.62     34.93 o 
 -11   8   5      392.54      393.58     63.84 o 
 -10   8   5       11.93        1.53     25.34 o 
  -9   8   5      127.33      107.46     30.04 o 
  -8   8   5       51.50       26.50     23.59 o 
  -7   8   5       21.78       -6.33     21.17 o 
  -6   8   5        0.48       -2.37     20.85 o 
  -5   8   5     1970.90     1853.66     99.52 o 
  -4   8   5      360.28      348.55     33.19 o 
  -3   8   5      599.26      562.54     27.86 o 
  -2   8   5       66.29       45.02     15.96 o 
  -1   8   5       43.58        4.41     20.03 o 
   0   8   5       60.83       38.64     25.24 o 
   1   8   5      623.83      557.36     32.94 o 
   2   8   5      236.37      227.65     23.69 o 
   3   8   5      173.05      141.29     17.34 o 
   4   8   5      846.32      796.86     31.87 o 
   5   8   5       74.33       65.05     18.65 o 
   6   8   5     2263.78     2411.18     59.97 o 
   7   8   5      355.82      301.00     29.77 o 
   8   8   5     1241.89     1257.74     72.68 o 
   9   8   5      524.06      556.36     38.90 o 
  10   8   5     2026.49     2185.85     65.67 o 
  11   8   5     1116.01     1134.86     51.01 o 
  12   8   5      533.52      717.94     63.87 o 
 -12   9   5      389.48      475.45     69.85 o 
 -11   9   5       44.89       28.34     31.20 o 
 -10   9   5      333.95      444.45     46.20 o 
  -9   9   5       25.13      -10.41     24.72 o 
  -8   9   5     1158.05     1191.47     56.30 o 
  -7   9   5       77.53      121.11     29.44 o 
  -6   9   5      252.50      260.77     36.05 o 
  -5   9   5      196.63      131.57     27.48 o 
  -4   9   5      849.68      819.12     45.22 o 
  -3   9   5       12.10      -13.01     19.91 o 
  -2   9   5       32.46        4.36     16.76 o 
  -1   9   5      153.55      151.62     22.46 o 
   0   9   5      279.26      256.49     35.32 o 
   1   9   5        6.60       -1.32     15.89 o 
   2   9   5       42.97       17.19     21.09 o 
   3   9   5       41.25       33.45     26.11 o 
   4   9   5      128.47       89.22     21.72 o 
   5   9   5      217.41      271.81     36.54 o 
   6   9   5       33.73       28.49     20.96 o 
   7   9   5      429.31      520.72     37.64 o 
   8   9   5       90.05      112.62     27.82 o 
   9   9   5       58.48      139.78     29.45 o 
  10   9   5      167.25      208.21     34.21 o 
  11   9   5       30.82       27.78     29.05 o 
 -11  10   5       13.75       18.81     33.19 o 
 -10  10   5       39.98       26.87     31.07 o 
  -9  10   5       32.39       22.09     30.59 o 
  -8  10   5       73.22       63.87     32.30 o 
  -7  10   5       12.97       37.67     34.55 o 
  -6  10   5      340.97      333.80     41.39 o 
  -5  10   5      241.83      246.06     37.17 o 
  -4  10   5        7.35       18.48     33.80 o 
  -3  10   5       37.85      107.27     30.22 o 
  -2  10   5      366.61      388.94     40.94 o 
  -1  10   5      153.63      166.61     25.28 o 
   0  10   5      583.02      502.97     35.02 o 
   1  10   5       14.34       -9.91     17.71 o 
   2  10   5      166.90      104.22     22.64 o 
   3  10   5       93.53       70.88     23.06 o 
   4  10   5       40.15       16.44     27.85 o 
   5  10   5        2.25      -27.21     24.16 o 
   6  10   5        0.55      -27.67     27.35 o 
   7  10   5        1.46      -15.57     26.82 o 
   8  10   5       22.11      -17.24     28.38 o 
   9  10   5       32.24       -6.79     30.75 o 
  10  10   5        9.43       -1.84     33.98 o 
  -9  11   5        8.41        8.71     31.04 o 
  -8  11   5     1149.49     1188.55    152.10 o 
  -7  11   5        2.16       32.32     30.68 o 
  -6  11   5     2007.77     2092.89     78.60 o 
  -5  11   5      175.18      237.19     43.56 o 
  -4  11   5     1701.47     1602.38     68.12 o 
  -3  11   5      244.07      268.68     39.74 o 
  -2  11   5      534.68      525.34     48.33 o 
  -1  11   5     1009.08     1023.67    102.53 o 
   0  11   5      641.29      620.58     38.37 o 
   1  11   5     2031.47     2175.60     61.55 o 
   2  11   5      118.71      160.06     28.39 o 
   3  11   5     1146.53     1184.21     48.62 o 
   4  11   5        4.61      -29.14     55.21 o 
   5  11   5      221.24      196.25     40.35 o 
   6  11   5        3.27      -42.62     28.41 o 
   7  11   5       48.27       12.94     31.81 o 
   8  11   5        9.29      -42.98     28.65 o 
  -7  12   5       63.10       37.35     34.23 o 
  -6  12   5       17.76       19.08     35.39 o 
  -5  12   5      408.85      497.12     53.81 o 
  -4  12   5      173.99      175.45     61.59 o 
  -3  12   5      175.58      263.91     42.98 o 
  -2  12   5      194.74      273.70     58.96 o 
  -1  12   5       83.04      108.00     35.17 o 
   0  12   5      224.01      271.75     41.71 o 
   1  12   5        3.31      -31.18     23.19 o 
   2  12   5      234.42      259.44     34.88 o 
   3  12   5        2.95      -32.66     28.94 o 
   4  12   5      215.31      214.16     44.16 o 
   5  12   5        2.25      -47.36     31.57 o 
   6  12   5       90.64       79.66     39.29 o 
  -4  13   5      180.62      127.21     40.10 o 
  -3  13   5       36.23       43.46     35.85 o 
  -2  13   5       98.40      134.61     38.97 o 
  -1  13   5      106.36       96.76     51.08 o 
   0  13   5       27.31       29.84     35.85 o 
   1  13   5       42.99       12.17     39.06 o 
   2  13   5       36.21       -8.41     32.28 o 
   3  13   5       17.92      -21.35     33.41 o 
 -16   0   6      604.92      634.73     57.08 o 
 -15   0   6       41.30       35.21     39.06 o 
 -14   0   6      528.87      504.06     48.33 o 
 -13   0   6       40.50      -20.60     23.83 o 
 -12   0   6      767.87      699.90     44.86 o 
 -11   0   6     1432.25     1298.01     53.91 o 
 -10   0   6      729.96      685.41     39.83 o 
  -9   0   6      492.57      477.73     33.19 o 
  -8   0   6     1152.54     1225.06     62.34 o 
  -7   0   6       37.16       37.56     21.03 o 
  -6   0   6       29.50       42.81     20.28 o 
  -5   0   6     2517.44     2675.46     78.87 o 
  -4   0   6    14554.58    16121.13    267.40 o 
  -3   0   6     1832.01     1539.03     51.83 o 
  -2   0   6     8585.71     8567.94    150.22 o 
  -1   0   6    14685.28    15261.85    237.35 o 
   0   0   6     2796.19     3045.74     47.57 o 
   1   0   6     4346.48     3969.28     63.09 o 
   2   0   6       14.72       13.64      7.14 o 
   3   0   6      391.91      418.09     14.04 o 
   4   0   6     1476.93     1645.52     34.55 o 
   5   0   6      220.91      198.03     14.39 o 
   6   0   6      343.87      263.25     18.07 o 
   7   0   6      879.64      847.89     29.12 o 
   8   0   6     3314.33     3408.10    109.66 o 
   9   0   6      614.21      699.56     49.95 o 
  10   0   6     3474.89     3385.36     90.88 o 
  11   0   6       32.24       79.62     42.06 o 
  12   0   6     2103.64     1948.39    103.65 o 
  13   0   6      492.50      513.76     69.85 o 
  14   0   6     2772.86     3049.52    140.46 o 
  15   0   6      220.24      340.25     71.36 o 
 -16   1   6      232.43      254.13     32.67 o 
 -15   1   6      297.84      338.24     32.56 o 
 -14   1   6        0.44      -28.09     18.73 o 
 -13   1   6       97.86       85.96     22.66 o 
 -12   1   6        0.23      -22.04     14.69 o 
 -11   1   6      589.83      530.74     28.82 o 
 -10   1   6     1946.21     2014.10     43.90 o 
  -9   1   6       20.23      -13.22     11.32 o 
  -8   1   6      328.07      273.69     21.62 o 
  -7   1   6      409.36      413.28     26.82 o 
  -6   1   6     4613.72     4748.80     82.03 o 
  -5   1   6      132.45      125.25     16.46 o 
  -4   1   6     6455.60     6430.40     92.67 o 
  -3   1   6      101.56       67.70     11.41 o 
  -2   1   6     8098.20     8018.24    101.13 o 
  -1   1   6     8172.18     8075.37     81.34 o 
   0   1   6      391.86      364.27     11.11 o 
   1   1   6     3624.42     3731.72     38.42 o 
   2   1   6      154.55      136.19     20.24 o 
   3   1   6      116.93      101.48      9.91 o 
   4   1   6      104.84      146.84     16.55 o 
   5   1   6      207.45      193.70     14.01 o 
   6   1   6     2184.85     2253.05     40.66 o 
   7   1   6      268.08      269.84     27.02 o 
   8   1   6      910.41      860.07     26.40 o 
   9   1   6     1573.31     1623.02     38.34 o 
  10   1   6      140.10      133.49     32.70 o 
  11   1   6      627.85      592.50     36.72 o 
  12   1   6       10.93       -1.99     26.79 o 
  13   1   6      529.99      499.34     49.26 o 
  14   1   6      121.19      184.58     42.49 o 
 -16   2   6       14.70      -22.41     24.10 o 
 -15   2   6       12.38      -26.58     20.23 o 
 -14   2   6       65.78       14.18     20.15 o 
 -13   2   6      140.34      146.82     29.71 o 
 -12   2   6       61.98       39.02     18.87 o 
 -11   2   6       97.76      107.39     19.70 o 
 -10   2   6       59.07       32.05     15.84 o 
  -9   2   6     1822.26     1809.66     46.51 o 
  -8   2   6      371.59      390.81     26.08 o 
  -7   2   6      879.52      736.48     33.70 o 
  -6   2   6      591.16      559.53     28.85 o 
  -5   2   6     1507.15     1875.05    200.55 o 
  -4   2   6     5512.54     5693.25     86.25 o 
  -3   2   6     5944.26     6067.73     86.55 o 
  -2   2   6      158.49      114.50     12.41 o 
  -1   2   6      302.42      329.07     13.39 o 
   0   2   6        9.55       13.55      5.54 o 
   1   2   6       97.54       69.49      6.77 o 
   2   2   6     5043.52     4903.96     48.42 o 
   3   2   6      935.69      914.97     23.65 o 
   4   2   6        1.44      -11.08      8.06 o 
   5   2   6        1.91       -4.83      8.72 o 
   6   2   6     1048.35     1031.70     30.37 o 
   7   2   6       31.48       16.26     11.85 o 
   8   2   6       45.14       17.59     12.74 o 
   9   2   6      102.99       68.30     29.67 o 
  10   2   6      119.61       86.15     20.55 o 
  11   2   6        0.02       -1.40     18.42 o 
  12   2   6       93.12       89.95     25.66 o 
  13   2   6        2.05      -11.60     28.62 o 
  14   2   6       61.99       65.31     34.11 o 
 -16   3   6        0.75      -39.25     26.16 o 
 -15   3   6       92.72      108.55     29.69 o 
 -14   3   6       34.15       19.23     24.69 o 
 -13   3   6      923.86      950.25     38.32 o 
 -12   3   6      181.57      135.20     21.85 o 
 -11   3   6      620.92      622.54     34.22 o 
 -10   3   6       38.38       21.86     17.80 o 
  -9   3   6     6048.15     5868.73     89.65 o 
  -8   3   6     1968.52     1901.97     56.02 o 
  -7   3   6     2659.55     2424.43     61.22 o 
  -6   3   6     3836.25     3701.38    162.62 o 
  -5   3   6     2529.97     2244.10     52.30 o 
  -4   3   6    22992.46    22335.32    277.54 o 
  -3   3   6     5187.83     5965.21     89.18 o 
  -2   3   6    35274.99    36270.97    982.33 o 
  -1   3   6      228.58      151.64     12.08 o 
   0   3   6    23379.29    23720.91    295.32 o 
   1   3   6      529.62      429.16     14.03 o 
   2   3   6     9644.47     9929.27     86.78 o 
   3   3   6     6218.97     6379.72     77.19 o 
   4   3   6     2000.56     1911.27     35.88 o 
   5   3   6     6973.95     7194.11     69.85 o 
   6   3   6      806.56      830.02     25.41 o 
   7   3   6     2468.09     2361.68     43.04 o 
   8   3   6        1.38      -16.50     11.00 o 
   9   3   6       15.22       -7.73     19.42 o 
  10   3   6       27.56       22.75     19.72 o 
  11   3   6      152.59      192.16     29.95 o 
  12   3   6        2.84      -29.09     19.39 o 
  13   3   6       20.08        2.13     29.19 o 
  14   3   6       41.51      -24.51     30.26 o 
 -15   4   6        0.01      -31.19     23.60 o 
 -14   4   6       49.73        2.01     24.25 o 
 -13   4   6      112.20       76.33     25.00 o 
 -12   4   6       13.63       25.01     21.66 o 
 -11   4   6       80.27       42.05     22.49 o 
 -10   4   6      578.78      524.19     34.14 o 
  -9   4   6       50.29       37.47     18.70 o 
  -8   4   6     4355.98     4256.50     87.90 o 
  -7   4   6     1804.58     1732.17     52.57 o 
  -6   4   6     5433.03     5504.90    138.20 o 
  -5   4   6     3513.09     3074.81     65.83 o 
  -4   4   6       37.80       61.89     16.19 o 
  -3   4   6     7858.41     7521.51     90.32 o 
  -2   4   6      557.63      561.40     20.05 o 
  -1   4   6    13352.55    14115.88    159.10 o 
   0   4   6      185.75      223.36     15.10 o 
   1   4   6    12364.18    13154.86    111.48 o 
   2   4   6     2870.59     3061.19     39.87 o 
   3   4   6     3342.68     3143.11     40.63 o 
   4   4   6     2254.66     2172.48     32.90 o 
   5   4   6     1692.87     1816.69     28.45 o 
   6   4   6     1476.29     1585.35     37.55 o 
   7   4   6      151.57      108.70     16.13 o 
   8   4   6      229.42      255.83     21.17 o 
   9   4   6       67.06       24.95     15.35 o 
  10   4   6        5.90      -27.40     18.70 o 
  11   4   6        7.12      -29.14     19.43 o 
  12   4   6        5.43      -32.71     21.81 o 
  13   4   6       11.24      -21.51     23.40 o 
  14   4   6       26.85       33.80     51.83 o 
 -15   5   6        8.86        0.06     26.39 o 
 -14   5   6        8.73      -32.35     21.57 o 
 -13   5   6       45.18        9.20     22.22 o 
 -12   5   6       10.38      -28.12     18.75 o 
 -11   5   6      631.14      632.00     38.24 o 
 -10   5   6      918.56      965.54     41.30 o 
  -9   5   6      127.26      107.44     26.54 o 
  -8   5   6      679.32      725.83     40.35 o 
  -7   5   6     1129.58     1090.67     44.86 o 
  -6   5   6     2342.31     2343.45     61.61 o 
  -5   5   6      209.65      266.25     26.01 o 
  -4   5   6     6494.33     6646.18    204.38 o 
  -3   5   6      159.60      191.39     26.59 o 
  -2   5   6     2178.99     1862.48     35.04 o 
  -1   5   6      997.42     1093.91     54.24 o 
   0   5   6     1707.43     1714.52     34.85 o 
   1   5   6      938.80      926.84     22.68 o 
   2   5   6      216.04      246.36     23.09 o 
   3   5   6       47.96       52.55      9.98 o 
   4   5   6      743.88      752.90     20.11 o 
   5   5   6        8.22        4.59      9.25 o 
   6   5   6       29.66       11.18     12.87 o 
   7   5   6        1.44      -18.77     14.31 o 
   8   5   6      176.98      154.06     22.88 o 
   9   5   6      258.79      180.10     21.37 o 
  10   5   6       19.01      -16.21     19.48 o 
  11   5   6        3.73      -35.92     37.93 o 
  12   5   6        1.20      -40.63     27.09 o 
  13   5   6        6.77      -31.28     30.00 o 
 -14   6   6      238.55      209.41     34.41 o 
 -13   6   6        7.23       10.65     24.53 o 
 -12   6   6      324.81      334.63     33.85 o 
 -11   6   6      133.96      155.96     32.39 o 
 -10   6   6      466.50      471.25     42.48 o 
  -9   6   6     2150.25     2109.12     95.39 o 
  -8   6   6      166.01      138.52     26.54 o 
  -7   6   6     1732.94     1590.06     83.00 o 
  -6   6   6     1408.73     1281.42     80.37 o 
  -5   6   6      780.12      810.70     38.23 o 
  -4   6   6      401.86      410.20     29.74 o 
  -3   6   6     1501.97     1433.83     30.14 o 
  -2   6   6       21.42       26.12      9.52 o 
  -1   6   6      366.14      285.11     17.11 o 
   0   6   6        0.71      -13.71      9.14 o 
   1   6   6     3448.01     3591.49     43.45 o 
   2   6   6       30.60       26.94      9.07 o 
   3   6   6     3070.94     3056.08     40.77 o 
   4   6   6      226.57      237.47     15.13 o 
   5   6   6     1021.54      957.55     28.71 o 
   6   6   6     1055.15     1115.02     32.10 o 
   7   6   6      511.37      475.84     25.27 o 
   8   6   6     1231.19     1415.28     52.18 o 
   9   6   6       53.26       77.50     23.22 o 
  10   6   6      513.27      528.82     37.19 o 
  11   6   6        0.07      -25.63     30.80 o 
  12   6   6      396.86      416.65     74.74 o 
  13   6   6        1.06      -16.40     34.23 o 
 -14   7   6       21.88       13.80     35.68 o 
 -13   7   6       89.21       49.95     33.46 o 
 -12   7   6       17.46       -0.55     26.72 o 
 -11   7   6       88.97       58.49     28.98 o 
 -10   7   6       59.47       76.61     39.06 o 
  -9   7   6       31.97      -21.26     20.53 o 
  -8   7   6      486.48      455.47     39.57 o 
  -7   7   6       74.44       44.69     22.84 o 
  -6   7   6       50.02       64.14     22.57 o 
  -5   7   6       12.29        9.44     18.27 o 
  -4   7   6       28.40       23.52     13.52 o 
  -3   7   6       46.46       22.27     13.66 o 
  -2   7   6      168.24      132.09     18.05 o 
  -1   7   6       57.12       35.24     14.33 o 
   0   7   6      242.49      283.37     17.31 o 
   1   7   6        8.93       -4.22      8.27 o 
   2   7   6       45.67       34.18     10.24 o 
   3   7   6      104.30       91.21     12.11 o 
   4   7   6      238.25      238.94     19.00 o 
   5   7   6      180.34      133.27     21.85 o 
   6   7   6        1.34       15.13     16.83 o 
   7   7   6      376.67      440.84     33.62 o 
   8   7   6      440.84      438.06     34.22 o 
   9   7   6      503.35      512.32     37.62 o 
  10   7   6       49.61       54.34     25.54 o 
  11   7   6      507.71      651.52     91.64 o 
  12   7   6       66.67       64.22     36.65 o 
 -13   8   6       12.47      -19.41     34.22 o 
 -12   8   6        2.07       -6.25     46.19 o 
 -11   8   6       55.83       31.47     40.56 o 
 -10   8   6       68.83       28.75     27.48 o 
  -9   8   6        7.67        0.95     24.49 o 
  -8   8   6       22.78       -6.31     24.79 o 
  -7   8   6      139.45      106.75     38.68 o 
  -6   8   6       70.43       85.52     24.59 o 
  -5   8   6      614.53      567.19     38.50 o 
  -4   8   6        8.83       -8.40     18.32 o 
  -3   8   6     1950.07     1997.04     56.69 o 
  -2   8   6      116.22      106.43     18.03 o 
  -1   8   6      686.11      655.84     35.73 o 
   0   8   6        1.71      -23.65     15.77 o 
   1   8   6      155.40      162.41     20.93 o 
   2   8   6      297.86      294.62     35.36 o 
   3   8   6       21.91       -5.06     12.11 o 
   4   8   6       58.50       42.73     18.22 o 
   5   8   6        0.10       -8.91     16.87 o 
   6   8   6        7.22       18.52     18.81 o 
   7   8   6        9.62        5.01     19.49 o 
   8   8   6       56.83       56.66     24.53 o 
   9   8   6        0.04       16.46     23.14 o 
  10   8   6      161.53      202.29     31.23 o 
  11   8   6        3.94       78.43     46.57 o 
 -12   9   6        2.04      -22.20     33.06 o 
 -11   9   6      208.93      185.78     38.97 o 
 -10   9   6       34.24       39.18     30.26 o 
  -9   9   6       19.09       17.72     28.85 o 
  -8   9   6      293.66      307.12     40.61 o 
  -7   9   6       29.28       42.32     27.02 o 
  -6   9   6      636.60      621.07     42.73 o 
  -5   9   6       86.05      109.84     29.20 o 
  -4   9   6        8.79       17.28     22.57 o 
  -3   9   6        1.58       -0.54     20.44 o 
  -2   9   6      249.58      238.18     31.00 o 
  -1   9   6       18.06       42.66     22.34 o 
   0   9   6       49.81       26.10     17.20 o 
   1   9   6        7.15      -21.81     15.45 o 
   2   9   6      128.81       78.01     39.33 o 
   3   9   6       24.77       10.01     16.99 o 
   4   9   6      322.87      410.42     41.14 o 
   5   9   6        1.78      -30.66     20.69 o 
   6   9   6        6.45       -6.79     26.72 o 
   7   9   6      396.71      373.43     34.02 o 
   8   9   6       27.75       39.52     25.93 o 
   9   9   6      507.75      583.64     44.13 o 
  10   9   6       22.25       26.26     28.11 o 
 -11  10   6      287.16      356.48     90.88 o 
 -10  10   6      251.06      265.65     43.22 o 
  -9  10   6      654.29      706.12    140.46 o 
  -8  10   6      215.93      189.43     39.74 o 
  -7  10   6     1168.78     1085.18    137.45 o 
  -6  10   6       22.29       30.31     29.52 o 
  -5  10   6     2018.98     2031.71    124.68 o 
  -4  10   6      101.72      150.20     32.92 o 
  -3  10   6     3297.77     3450.59     92.06 o 
  -2  10   6        0.00       13.58     26.01 o 
  -1  10   6     1340.30     1327.77     46.33 o 
   0  10   6       62.27       21.42     19.94 o 
   1  10   6      803.71      788.21     38.13 o 
   2  10   6       44.93       -3.52     25.44 o 
   3  10   6      832.81      807.38     50.45 o 
   4  10   6       52.49       42.04     29.98 o 
   5  10   6      561.54      541.40     49.89 o 
   6  10   6      212.35      270.43     40.80 o 
   7  10   6      322.19      365.69     46.06 o 
   8  10   6       45.08        1.13     29.74 o 
   9  10   6        0.24      -40.14     29.98 o 
  -9  11   6        9.28       -4.52     33.80 o 
  -8  11   6      144.13      159.97     40.32 o 
  -7  11   6       17.51       38.15     32.92 o 
  -6  11   6      169.06      222.50     39.89 o 
  -5  11   6      233.15      215.28     39.50 o 
  -4  11   6      108.79      135.87     35.29 o 
  -3  11   6       78.97      109.02     34.23 o 
  -2  11   6      211.07      195.65     38.68 o 
  -1  11   6       83.21       61.85     24.34 o 
   0  11   6       36.00      105.11     26.11 o 
   1  11   6       37.52      111.55     33.72 o 
   2  11   6        0.20       36.05     23.94 o 
   3  11   6       23.08       -0.73     31.57 o 
   4  11   6       56.20       70.95     37.18 o 
   5  11   6        3.23        1.11     29.61 o 
   6  11   6       87.07      114.74     39.13 o 
   7  11   6        3.85      -19.92     30.68 o 
   8  11   6       87.02       67.82     40.10 o 
  -7  12   6      183.80      179.47     42.16 o 
  -6  12   6      363.07      407.91     62.72 o 
  -5  12   6      595.17      744.08     61.26 o 
  -4  12   6      312.31      355.18     46.73 o 
  -3  12   6      947.37     1079.97     61.14 o 
  -2  12   6       35.96       34.18     31.87 o 
  -1  12   6     1032.79     1183.53     63.67 o 
   0  12   6       98.67      185.64     38.92 o 
   1  12   6      670.17      748.85     45.51 o 
   2  12   6      384.45      438.34     49.61 o 
   3  12   6      306.00      389.43     49.66 o 
   4  12   6      569.37      685.08     61.44 o 
   5  12   6       55.79       16.22     35.24 o 
   6  12   6      124.83       90.55     39.54 o 
  -4  13   6      137.09      151.93     41.04 o 
  -3  13   6       41.30       23.92     33.88 o 
  -2  13   6      364.88      377.44     50.15 o 
  -1  13   6        7.13       20.99     34.64 o 
   0  13   6      302.85      311.70     53.70 o 
   1  13   6       50.35       30.33     33.79 o 
   2  13   6       63.46       55.49     60.84 o 
 -16   1   7      447.34      572.08     64.33 o 
 -15   1   7      306.19      358.16     38.93 o 
 -14   1   7      546.42      590.17     42.29 o 
 -13   1   7      677.58      719.94     42.77 o 
 -12   1   7       16.35       -3.93     19.48 o 
 -11   1   7     2867.12     2725.70     67.47 o 
 -10   1   7      232.92      240.66     31.21 o 
  -9   1   7     1868.82     1823.88     79.24 o 
  -8   1   7      338.31      357.27     30.00 o 
  -7   1   7      543.18      526.20     30.26 o 
  -6   1   7     1326.17     1372.64     84.12 o 
  -5   1   7     1768.40     1926.19     47.79 o 
  -4   1   7        1.65       -1.88      9.52 o 
  -3   1   7       32.28       23.41     12.39 o 
  -2   1   7      635.31      760.43     24.41 o 
  -1   1   7        2.70       12.02      6.48 o 
   0   1   7      491.14      442.14     19.30 o 
   1   1   7     1246.22     1186.37     19.79 o 
   2   1   7      621.95      669.50     13.20 o 
   3   1   7       18.97       13.83      7.56 o 
   4   1   7      924.39      972.66     24.20 o 
   5   1   7       42.39       36.04     14.60 o 
   6   1   7       46.44       42.61     11.18 o 
   7   1   7      122.81      123.84     22.84 o 
   8   1   7      219.53      207.02     22.77 o 
   9   1   7       36.48       21.08     14.82 o 
  10   1   7      772.41      695.90     35.52 o 
  11   1   7      722.65      721.30     37.69 o 
  12   1   7      117.19       83.69     30.99 o 
  13   1   7      793.21      814.15     55.76 o 
  14   1   7      119.70      115.88     39.03 o 
 -16   2   7        1.10      -37.13     28.23 o 
 -15   2   7      160.09      138.00     31.20 o 
 -14   2   7      449.46      507.59     39.80 o 
 -13   2   7      683.83      699.70     40.68 o 
 -12   2   7      377.89      420.53     34.13 o 
 -11   2   7        8.62      -26.09     17.40 o 
 -10   2   7     3531.19     3738.60    163.37 o 
  -9   2   7        1.06      -10.88     21.78 o 
  -8   2   7     3459.91     3486.68     76.74 o 
  -7   2   7      127.34      103.34     19.63 o 
  -6   2   7     4290.54     3934.31     84.12 o 
  -5   2   7       83.42      100.99     31.55 o 
  -4   2   7     5274.78     5465.55     85.68 o 
  -3   2   7     3134.69     3318.44     65.35 o 
  -2   2   7     2887.40     2925.38     42.77 o 
  -1   2   7     9734.63    10269.00    102.41 o 
   0   2   7     8643.38     8735.19     77.99 o 
   1   2   7    12619.09    12896.10    123.81 o 
   2   2   7     1523.21     1533.71     22.57 o 
   3   2   7     1410.08     1340.97     33.87 o 
   4   2   7      347.16      347.61     18.57 o 
   5   2   7     4079.72     3780.94     60.33 o 
   6   2   7       39.04       59.32     13.51 o 
   7   2   7     4441.04     4393.91     67.64 o 
   8   2   7      534.72      519.74     30.91 o 
   9   2   7      365.30      379.89     29.59 o 
  10   2   7      695.49      680.51     38.77 o 
  11   2   7      103.41      132.63     24.69 o 
  12   2   7      127.30      115.94     34.51 o 
  13   2   7        2.33      -43.37     28.91 o 
  14   2   7      238.52      286.34     45.92 o 
 -16   3   7        1.06      -38.79     25.86 o 
 -15   3   7        8.25        4.30     25.94 o 
 -14   3   7       26.46       28.79     24.99 o 
 -13   3   7       40.58       82.77     25.41 o 
 -12   3   7        0.10      -30.11     34.18 o 
 -11   3   7       58.12       27.69     39.43 o 
 -10   3   7        0.19      -26.29     17.53 o 
  -9   3   7     1657.55     1532.92     63.09 o 
  -8   3   7        6.23      -19.53     15.40 o 
  -7   3   7     1668.79     1699.86     67.22 o 
  -6   3   7     1810.46     1812.93     50.17 o 
  -5   3   7     1681.83     1588.42     46.19 o 
  -4   3   7     1858.89     1870.05     49.20 o 
  -3   3   7      927.30      919.23     31.52 o 
  -2   3   7      193.92      153.50     30.42 o 
  -1   3   7        0.44       34.88     10.88 o 
   0   3   7        3.42       -5.74      6.60 o 
   1   3   7      176.50      225.81     12.51 o 
   2   3   7      582.90      572.33     20.92 o 
   3   3   7      787.39      792.04     26.24 o 
   4   3   7      140.25       97.55     15.44 o 
   5   3   7      181.37      161.15     17.53 o 
   6   3   7      583.47      491.40     24.86 o 
   7   3   7      254.94      214.22     19.19 o 
   8   3   7       25.64       38.93     18.19 o 
   9   3   7      126.11       87.48     20.67 o 
  10   3   7      377.86      401.98     32.89 o 
  11   3   7       39.02       30.62     21.88 o 
  12   3   7       43.64       17.03     28.92 o 
  13   3   7       63.35       58.59     35.05 o 
  14   3   7        7.28      -38.58     30.59 o 
 -15   4   7        4.47      -16.25     31.04 o 
 -14   4   7        8.84      -17.24     27.79 o 
 -13   4   7       41.30        7.50     25.48 o 
 -12   4   7        4.95      -27.06     22.82 o 
 -11   4   7      155.16      112.47     29.30 o 
 -10   4   7      139.74      101.81     27.35 o 
  -9   4   7      130.49       59.08     31.55 o 
  -8   4   7     1438.94     1351.84     60.84 o 
  -7   4   7       85.00       69.61     19.91 o 
  -6   4   7     3412.88     3153.53     70.01 o 
  -5   4   7      169.29      162.83     36.05 o 
  -4   4   7     4018.44     3700.16     90.51 o 
  -3   4   7     5138.90     4988.64     87.93 o 
  -2   4   7    12547.22    12595.04    242.98 o 
  -1   4   7    14828.80    15316.99    215.56 o 
   0   4   7     1937.91     1798.79     30.25 o 
   1   4   7    21002.09    21290.15    179.21 o 
   2   4   7     1893.29     1994.22     32.39 o 
   3   4   7    18210.29    18414.86    150.41 o 
   4   4   7      270.89      272.62     20.82 o 
   5   4   7     5060.12     4727.97     70.67 o 
   6   4   7     1044.65     1016.64     29.98 o 
   7   4   7     2435.69     2322.75     69.60 o 
   8   4   7      201.59      163.04     19.84 o 
   9   4   7      526.64      467.70     47.92 o 
  10   4   7       61.80       55.20     23.36 o 
  11   4   7        7.24      -27.77     18.79 o 
  12   4   7       43.25      -19.06     21.31 o 
  13   4   7        0.51      -30.36     26.13 o 
 -15   5   7      225.50      217.95     43.01 o 
 -14   5   7        4.43      -14.29     28.67 o 
 -13   5   7      222.74      250.53     39.13 o 
 -12   5   7      143.92      159.14     32.58 o 
 -11   5   7      488.18      429.18     41.87 o 
 -10   5   7       31.20        2.63     22.00 o 
  -9   5   7      188.13      193.34     30.22 o 
  -8   5   7      382.00      375.56     52.20 o 
  -7   5   7     1779.82     1533.13     52.31 o 
  -6   5   7       45.81       34.52     18.03 o 
  -5   5   7     3408.59     3054.15     69.05 o 
  -4   5   7     1468.29     1418.60     38.71 o 
  -3   5   7     2421.81     1987.50     37.83 o 
  -2   5   7     3743.37     3491.73     52.22 o 
  -1   5   7     1957.94     1768.79     35.60 o 
   0   5   7     8751.17     8876.52     85.66 o 
   1   5   7      919.37      877.77     26.78 o 
   2   5   7    11880.93    11906.75    107.62 o 
   3   5   7      239.65      262.03     17.78 o 
   4   5   7    12177.69    12520.27    103.79 o 
   5   5   7      178.29      171.96     16.89 o 
   6   5   7     3181.68     3101.18     52.09 o 
   7   5   7      738.83      758.76     28.63 o 
   8   5   7     1371.98     1433.68     38.62 o 
   9   5   7      283.95      276.31     32.02 o 
  10   5   7       16.32      -18.49     19.05 o 
  11   5   7       79.36       39.06     31.34 o 
  12   5   7       38.16      -25.01     29.69 o 
  13   5   7       13.01      -17.04     55.96 o 
 -14   6   7      237.34      216.49     41.57 o 
 -13   6   7       55.53       60.39     31.21 o 
 -12   6   7       21.23      -15.75     25.48 o 
 -11   6   7        8.60       -9.51     24.41 o 
 -10   6   7        1.00       -2.89     23.42 o 
  -9   6   7       90.52       74.84     25.48 o 
  -8   6   7      309.35      295.19     46.57 o 
  -7   6   7      440.77      389.17     35.57 o 
  -6   6   7        9.62      -23.25     15.50 o 
  -5   6   7      968.58      917.19     41.16 o 
  -4   6   7        1.78       35.02     35.30 o 
  -3   6   7      226.93      267.49     39.15 o 
  -2   6   7       14.18       -9.13      9.11 o 
  -1   6   7      274.07      279.15     29.50 o 
   0   6   7       51.12       31.84      9.96 o 
   1   6   7       18.80       21.67     12.36 o 
   2   6   7        0.05       -4.01      9.22 o 
   3   6   7      746.91      778.46     21.55 o 
   4   6   7      455.88      476.66     22.00 o 
   5   6   7      116.20       99.07     15.58 o 
   6   6   7       31.66       19.99     13.26 o 
   7   6   7      162.83      145.09     19.47 o 
   8   6   7       91.43       66.80     21.57 o 
   9   6   7        0.81      -14.15     18.64 o 
  10   6   7        3.60      -26.15     25.22 o 
  11   6   7        1.00      -35.16     30.22 o 
  12   6   7      126.24       86.95     37.17 o 
 -14   7   7      300.64      342.80     72.11 o 
 -13   7   7      255.25      287.96     45.02 o 
 -12   7   7      243.36      216.38     40.61 o 
 -11   7   7      236.17      275.39     39.45 o 
 -10   7   7      209.72      227.87     37.37 o 
  -9   7   7      300.37      199.80     46.57 o 
  -8   7   7      218.95      206.13     31.28 o 
  -7   7   7      429.20      449.27     38.23 o 
  -6   7   7      972.95      994.64     46.45 o 
  -5   7   7      387.12      378.89     34.51 o 
  -4   7   7      200.13      192.47     26.29 o 
  -3   7   7      271.33      242.88     48.82 o 
  -2   7   7       96.73       60.56     19.63 o 
  -1   7   7      711.61      725.27     36.46 o 
   0   7   7      104.98       85.28     11.69 o 
   1   7   7      858.61      828.82     24.45 o 
   2   7   7      633.57      535.99     19.42 o 
   3   7   7        0.22        6.44     10.25 o 
   4   7   7      145.16      133.05     20.04 o 
   5   7   7      661.41      633.25     35.57 o 
   6   7   7        1.51      -18.69     17.16 o 
   7   7   7      101.78      124.48     48.99 o 
   8   7   7      155.61      145.98     32.46 o 
   9   7   7      268.48      235.93     41.62 o 
  10   7   7      292.45      304.55     45.76 o 
  11   7   7      308.41      278.42     46.06 o 
  12   7   7      282.01      269.85     47.96 o 
 -13   8   7      405.03      388.23     52.57 o 
 -12   8   7      471.80      481.28     53.60 o 
 -11   8   7      271.53      261.52     41.92 o 
 -10   8   7      374.87      497.99     66.85 o 
  -9   8   7       59.63       42.36     27.70 o 
  -8   8   7      675.42      699.70     45.41 o 
  -7   8   7      617.82      599.88     41.42 o 
  -6   8   7       69.74       90.34     26.49 o 
  -5   8   7      636.21      588.13     52.95 o 
  -4   8   7       73.77       16.07     43.56 o 
  -3   8   7       65.89       82.39     20.41 o 
  -2   8   7      146.04      128.48     20.07 o 
  -1   8   7      536.04      500.11     28.75 o 
   0   8   7      117.02      126.49     16.93 o 
   1   8   7      390.26      384.74     27.45 o 
   2   8   7       13.49      -16.21     17.60 o 
   3   8   7       18.54        1.60     14.20 o 
   4   8   7      335.09      328.09     28.19 o 
   5   8   7       27.64        1.69     17.44 o 
   6   8   7       25.75      -15.04     18.49 o 
   7   8   7       48.12       35.51     21.81 o 
   8   8   7       16.10      -15.18     20.09 o 
   9   8   7      394.51      459.65     50.98 o 
  10   8   7       44.85       38.23     27.87 o 
  11   8   7      574.95      785.18    111.92 o 
 -12   9   7        2.79      -20.13     35.00 o 
 -11   9   7      180.89      155.74     40.78 o 
 -10   9   7        5.82      -28.54     33.05 o 
  -9   9   7      273.63      303.73     42.75 o 
  -8   9   7       13.33        6.17     25.34 o 
  -7   9   7      367.99      468.47     45.11 o 
  -6   9   7       10.31        6.23     24.41 o 
  -5   9   7       74.82       80.27     29.29 o 
  -4   9   7      710.64      731.54     49.57 o 
  -3   9   7      117.59      108.83     21.48 o 
  -2   9   7     1015.34     1002.13     38.69 o 
  -1   9   7      180.28      237.09     26.40 o 
   0   9   7     1302.06     1396.55     45.24 o 
   1   9   7        1.37      -22.30     14.87 o 
   2   9   7      125.94      130.49     31.56 o 
   3   9   7      110.78       89.90     27.88 o 
   4   9   7      113.68      178.41     36.80 o 
   5   9   7       37.38       22.84     33.05 o 
   6   9   7      254.86      278.06     40.39 o 
   7   9   7        1.34      -28.77     19.18 o 
   8   9   7      378.72      480.65     40.52 o 
   9   9   7        4.67        5.04     25.66 o 
  10   9   7       60.73       43.95     27.60 o 
 -11  10   7       20.41      -18.32     34.18 o 
 -10  10   7        5.96        2.00     30.50 o 
  -9  10   7       55.61       52.00     34.22 o 
  -8  10   7       22.32      -18.97     28.38 o 
  -7  10   7      197.53      233.28     40.35 o 
  -6  10   7      174.92      180.60     35.54 o 
  -5  10   7        0.02       38.04     28.94 o 
  -4  10   7      700.53      671.71     47.27 o 
  -3  10   7        0.20       52.99     29.84 o 
  -2  10   7      141.16      167.78     26.27 o 
  -1  10   7       12.35        9.60     19.32 o 
   0  10   7        0.73      -14.00     18.52 o 
   1  10   7       33.77       10.32     19.80 o 
   2  10   7        9.11       -8.21     19.50 o 
   3  10   7      135.43      118.10     33.45 o 
   4  10   7        1.41       26.29     27.62 o 
   5  10   7       21.92       23.96     35.30 o 
   6  10   7        7.48       25.37     29.47 o 
   7  10   7        8.05      -21.11     26.16 o 
   8  10   7       38.98       -5.63     31.87 o 
   9  10   7        0.55      -46.12     30.75 o 
  -9  11   7      390.34      360.88     49.58 o 
  -8  11   7       13.13        7.26     31.32 o 
  -7  11   7      625.29      580.57     54.71 o 
  -6  11   7        3.07      -11.42     30.00 o 
  -5  11   7      755.86      800.09     54.44 o 
  -4  11   7      121.04      163.88     37.22 o 
  -3  11   7     1069.38     1088.41     58.50 o 
  -2  11   7      853.89      913.91     53.67 o 
  -1  11   7      678.95      754.49     42.01 o 
   0  11   7     1817.85     2002.52     94.02 o 
   1  11   7      699.33      864.13     71.25 o 
   2  11   7     2600.20     2700.76     90.01 o 
   3  11   7       23.84       36.80     32.40 o 
   4  11   7     1311.07     1240.96     65.59 o 
   5  11   7       23.45        6.73     32.13 o 
   6  11   7      720.24      795.33     60.24 o 
   7  11   7       20.60       -9.46     35.29 o 
  -7  12   7        5.00        6.89     32.61 o 
  -6  12   7      109.03       62.49     35.48 o 
  -5  12   7        1.36       45.95     35.54 o 
  -4  12   7      129.72      178.45     44.69 o 
  -3  12   7      125.44      140.00     96.14 o 
  -2  12   7       63.16      151.88     38.23 o 
  -1  12   7      192.79      196.09     39.82 o 
   0  12   7       36.65       71.62     26.53 o 
   1  12   7      212.49      248.95     42.73 o 
   2  12   7        0.30       36.98     32.07 o 
   3  12   7      275.71      336.08     48.85 o 
   4  12   7       38.28      105.79     60.84 o 
   5  12   7      167.48      247.49     46.82 o 
  -3  13   7      138.40      126.40     47.32 o 
  -2  13   7      125.57      139.01     39.57 o 
  -1  13   7      116.17      157.03     41.10 o 
   0  13   7      227.03      294.93     47.19 o 
   1  13   7       71.05       36.80     50.32 o 
 -16   0   8      371.94      368.05     70.60 o 
 -15   0   8     1865.98     1934.87    110.41 o 
 -14   0   8       24.36       15.02     43.56 o 
 -13   0   8     1414.86     1470.68     90.88 o 
 -12   0   8      227.85      290.68     54.08 o 
 -11   0   8     3676.74     3447.61    124.68 o 
 -10   0   8     2912.50     2909.81    109.66 o 
  -9   0   8     4071.80     4025.96    126.19 o 
  -8   0   8     3802.37     3879.50    117.17 o 
  -7   0   8        8.18       -8.26     20.28 o 
  -6   0   8     2949.64     2613.12     85.63 o 
  -5   0   8     1734.40     1718.55     65.35 o 
  -4   0   8      321.61      409.36     33.80 o 
  -3   0   8      529.73      656.47     36.80 o 
  -2   0   8     4917.04     4864.96    104.40 o 
  -1   0   8       51.50       11.82      9.19 o 
   0   0   8     1260.13     1281.49     31.40 o 
   1   0   8      342.36      309.97     16.12 o 
   2   0   8       80.11      100.54     21.78 o 
   3   0   8        2.63       -0.41      7.24 o 
   4   0   8     2241.93     2265.59     39.22 o 
   5   0   8      386.66      469.45     40.56 o 
   6   0   8        7.83       25.54     21.78 o 
   7   0   8      170.00      164.49     36.05 o 
   8   0   8     1617.84     1753.85     84.88 o 
   9   0   8      400.80      381.14     38.31 o 
  10   0   8       57.05       26.34     23.30 o 
  11   0   8      377.16      399.59     59.34 o 
  12   0   8        4.45      -15.77     41.31 o 
  13   0   8      787.64      799.18     80.37 o 
  14   0   8       61.15      101.40     55.58 o 
 -16   1   8       18.38        6.69     35.32 o 
 -15   1   8      245.99      254.01     50.32 o 
 -14   1   8      278.98      244.33     41.57 o 
 -13   1   8      417.95      499.16     47.72 o 
 -12   1   8      924.35      926.23     52.98 o 
 -11   1   8        6.58        1.23     23.30 o 
 -10   1   8       24.70        2.95     21.51 o 
  -9   1   8      513.67      472.02     36.36 o 
  -8   1   8      148.65       66.50     20.69 o 
  -7   1   8      642.15      577.86     33.17 o 
  -6   1   8      234.35      272.88     24.66 o 
  -5   1   8      506.96      510.28     27.60 o 
  -4   1   8      173.50      197.77     19.10 o 
  -3   1   8     4562.65     4728.00     75.42 o 
  -2   1   8     4219.99     4195.58     67.18 o 
  -1   1   8      175.74      171.87     11.00 o 
   0   1   8     1913.64     1927.68     32.00 o 
   1   1   8       53.78       74.59      7.39 o 
   2   1   8      107.08      101.61      7.76 o 
   3   1   8       21.07       18.66      8.52 o 
   4   1   8        9.11       10.85      9.81 o 
   5   1   8      177.77      180.36     14.62 o 
   6   1   8      448.84      414.08     31.04 o 
   7   1   8      760.49      757.07     97.27 o 
   8   1   8      693.08      638.01     39.82 o 
   9   1   8      227.54      251.49     27.26 o 
  10   1   8      568.64      554.09     35.51 o 
  11   1   8      110.92      123.56     32.93 o 
  12   1   8      285.48      330.45     43.93 o 
  13   1   8       16.16       -3.87     31.32 o 
  14   1   8      208.67      191.86     44.69 o 
 -16   2   8       73.40       72.11     52.58 o 
 -15   2   8      255.26      300.93     46.12 o 
 -14   2   8      165.16      193.51     38.67 o 
 -13   2   8      387.38      368.75     42.20 o 
 -12   2   8     1041.48      991.20     51.68 o 
 -11   2   8        9.27      -24.27     19.66 o 
 -10   2   8      582.04      525.25     84.12 o 
  -9   2   8      378.96      319.99     33.17 o 
  -8   2   8       75.62       34.17     19.10 o 
  -7   2   8      284.23      269.75     25.66 o 
  -6   2   8      228.47      263.86     24.69 o 
  -5   2   8     1993.08     2107.98     51.73 o 
  -4   2   8      367.04      426.63     24.41 o 
  -3   2   8     3295.15     3399.98     68.73 o 
  -2   2   8      233.53      314.98     16.40 o 
  -1   2   8     2806.97     2972.58     43.58 o 
   0   2   8     1422.40     1503.92     25.61 o 
   1   2   8      281.16      245.63     12.79 o 
   2   2   8     1464.25     1575.46     23.87 o 
   3   2   8       38.89       26.25     10.47 o 
   4   2   8        2.34        8.73     10.06 o 
   5   2   8       17.89        3.24     11.09 o 
   6   2   8        0.58       -6.32     11.14 o 
   7   2   8       58.78       63.16     22.53 o 
   8   2   8       30.68       -3.12     16.44 o 
   9   2   8       60.93       49.47     20.92 o 
  10   2   8        7.67       -5.42     17.86 o 
  11   2   8        8.43        9.62     20.61 o 
  12   2   8       44.35       64.98     32.72 o 
  13   2   8        0.40      -13.76     31.32 o 
  14   2   8       23.42       29.30     36.91 o 
 -15   3   8        0.86      -16.19     28.62 o 
 -14   3   8       63.77       73.53     33.88 o 
 -13   3   8       68.51       55.69     28.67 o 
 -12   3   8      196.39      195.91     33.70 o 
 -11   3   8      383.18      429.95     41.31 o 
 -10   3   8        4.07      -18.48     22.16 o 
  -9   3   8     1099.67     1172.66     48.72 o 
  -8   3   8      741.11      713.69     38.48 o 
  -7   3   8     3074.78     3135.95     99.52 o 
  -6   3   8     2248.13     2251.16     57.83 o 
  -5   3   8     3112.74     2991.98     64.45 o 
  -4   3   8     3009.33     3251.52     64.69 o 
  -3   3   8     9551.99     9250.92    211.51 o 
  -2   3   8     2683.34     2989.95     71.40 o 
  -1   3   8    13206.38    13334.35    130.86 o 
   0   3   8       34.77       74.09     12.68 o 
   1   3   8    14208.07    14285.88    120.38 o 
   2   3   8     1457.07     1361.97     24.24 o 
   3   3   8     9535.17     9321.51    106.31 o 
   4   3   8     6910.33     6531.05     84.07 o 
   5   3   8     4196.80     4098.97     72.02 o 
   6   3   8    10256.08    10088.22    118.59 o 
   7   3   8      100.80      161.57     18.12 o 
   8   3   8     5178.69     5346.59     89.43 o 
   9   3   8        0.38       -5.46     18.20 o 
  10   3   8      812.70      769.78     38.97 o 
  11   3   8       17.82        0.09     21.07 o 
  12   3   8      218.82      232.71     33.48 o 
  13   3   8      155.14      176.73     40.08 o 
 -15   4   8      102.25       72.26     37.13 o 
 -14   4   8      266.56      267.84     46.94 o 
 -13   4   8        9.20      -23.43     25.34 o 
 -12   4   8       95.83       43.10     28.41 o 
 -11   4   8       36.53      -22.13     23.52 o 
 -10   4   8      107.77       64.99     25.76 o 
  -9   4   8      240.51      332.53     67.98 o 
  -8   4   8      198.63      183.27     26.25 o 
  -7   4   8     1481.24     1354.02     48.25 o 
  -6   4   8     2078.05     2201.45     58.64 o 
  -5   4   8      599.29      514.09     30.79 o 
  -4   4   8     2425.73     2145.49     53.89 o 
  -3   4   8     1539.42     1418.24     39.16 o 
  -2   4   8     4822.66     4309.70     59.59 o 
  -1   4   8       74.82      101.22     13.42 o 
   0   4   8    11152.49    11145.99    101.32 o 
   1   4   8     2927.52     2888.27     40.59 o 
   2   4   8     8954.86     9219.13     87.34 o 
   3   4   8     1225.75     1193.60     30.14 o 
   4   4   8     2229.70     2262.16     46.85 o 
   5   4   8     4722.43     4894.78     74.19 o 
   6   4   8      269.67      314.22     24.61 o 
   7   4   8     3120.17     3082.34     53.43 o 
   8   4   8       35.13       26.17     19.27 o 
   9   4   8     2052.82     2019.23     56.52 o 
  10   4   8       43.68       35.03     21.82 o 
  11   4   8      440.92      506.37     39.46 o 
  12   4   8       48.23       -8.08     24.18 o 
  13   4   8       23.67      -26.97     25.62 o 
 -15   5   8       57.05       65.92     35.57 o 
 -14   5   8      175.96      224.85     41.80 o 
 -13   5   8       55.54        4.39     28.91 o 
 -12   5   8        1.95       -0.54     26.19 o 
 -11   5   8      463.64      439.75     59.71 o 
 -10   5   8      409.95      354.98     37.18 o 
  -9   5   8       37.83       -4.48     20.44 o 
  -8   5   8      103.18       35.49     20.40 o 
  -7   5   8      246.99      207.79     35.30 o 
  -6   5   8        0.37      -24.54     16.36 o 
  -5   5   8     2415.33     2285.21     60.27 o 
  -4   5   8        7.10        5.05     10.62 o 
  -3   5   8     1832.12     1750.65     49.53 o 
  -2   5   8       94.55       95.61     12.98 o 
  -1   5   8      983.59      865.30     35.23 o 
   0   5   8      245.90      242.37     18.67 o 
   1   5   8     1280.97     1183.37     27.27 o 
   2   5   8     2333.13     2414.78     38.35 o 
   3   5   8     1022.45      952.32     37.29 o 
   4   5   8      683.05      710.52     29.58 o 
   5   5   8       35.94       58.08     17.02 o 
   6   5   8       17.02       21.38     14.13 o 
   7   5   8      157.65      184.92     19.98 o 
   8   5   8       95.41       89.96     18.58 o 
   9   5   8      168.57      177.87     26.68 o 
  10   5   8      134.49      152.80     28.53 o 
  11   5   8       53.95       11.60     57.46 o 
  12   5   8       94.59       87.04     36.89 o 
  13   5   8       23.49      -38.33     48.82 o 
 -14   6   8        4.06        2.81     33.17 o 
 -13   6   8      637.90      692.36    119.80 o 
 -12   6   8      180.02      147.08     35.24 o 
 -11   6   8      846.49      828.90     51.15 o 
 -10   6   8      217.23      188.97     33.70 o 
  -9   6   8     1084.63     1055.52     87.88 o 
  -8   6   8      631.00      597.30     53.70 o 
  -7   6   8      401.70      344.76     48.07 o 
  -6   6   8     1596.66     1656.97     55.50 o 
  -5   6   8     1946.82     1817.40    134.45 o 
  -4   6   8     2309.78     2236.08     60.77 o 
  -3   6   8       38.08       45.78     12.53 o 
  -2   6   8     3283.95     2922.73     65.36 o 
  -1   6   8      133.56      136.74     15.24 o 
   0   6   8     1121.93     1024.83     26.17 o 
   1   6   8       55.80       60.77     11.82 o 
   2   6   8      544.87      497.25     19.98 o 
   3   6   8      484.47      482.89     19.97 o 
   4   6   8      457.43      409.27     22.56 o 
   5   6   8      134.53      118.14     18.05 o 
   6   6   8      107.43      111.15     17.23 o 
   7   6   8      639.53      627.54     28.84 o 
   8   6   8       59.65       18.04     24.78 o 
   9   6   8      623.17      554.49     48.78 o 
  10   6   8       71.85       39.50     31.85 o 
  11   6   8      347.11      329.35     45.67 o 
  12   6   8        9.66      -30.91     31.85 o 
 -13   7   8       73.08      103.93     37.16 o 
 -12   7   8      407.98      478.52     76.99 o 
 -11   7   8      371.23      399.69    110.04 o 
 -10   7   8      661.03      570.06     47.23 o 
  -9   7   8      705.55      726.38    119.43 o 
  -8   7   8      157.62      135.12     29.08 o 
  -7   7   8      909.43      861.59     45.41 o 
  -6   7   8      896.25      914.53     45.67 o 
  -5   7   8      282.89      324.41     32.92 o 
  -4   7   8      317.82      247.29     28.91 o 
  -3   7   8      216.26      211.40     26.54 o 
  -2   7   8       11.50      -10.49     16.72 o 
  -1   7   8        8.03      -23.77     16.36 o 
   0   7   8      385.58      364.99     19.54 o 
   1   7   8        9.96      -12.70     10.22 o 
   2   7   8      556.87      540.18     20.01 o 
   3   7   8      381.25      365.69     31.11 o 
   4   7   8       25.71       12.22     13.04 o 
   5   7   8       63.41       22.12     17.47 o 
   6   7   8       17.04       -8.49     17.75 o 
   7   7   8       64.15       75.51     22.32 o 
   8   7   8       77.16       34.36     22.07 o 
   9   7   8        9.58      -17.30     27.02 o 
  10   7   8        5.13      -29.29     26.95 o 
  11   7   8        2.62       -8.68     33.70 o 
 -13   8   8       28.40       56.12    105.53 o 
 -12   8   8        1.70       -7.61     33.17 o 
 -11   8   8       48.17       36.26     34.62 o 
 -10   8   8       60.01       18.15     29.22 o 
  -9   8   8       32.75       -7.39     25.22 o 
  -8   8   8      124.97       86.96     50.32 o 
  -7   8   8       10.59       21.01     27.79 o 
  -6   8   8       13.06       13.14     22.84 o 
  -5   8   8        1.01        6.80     20.69 o 
  -4   8   8       19.65        9.23     22.16 o 
  -3   8   8      193.62      192.98     22.85 o 
  -2   8   8       13.74       -2.35     14.40 o 
  -1   8   8      402.11      424.27     27.51 o 
   0   8   8      422.78      421.13     24.21 o 
   1   8   8        3.15      -20.73     13.82 o 
   2   8   8      256.43      274.80     25.65 o 
   3   8   8       39.97       -0.13     16.40 o 
   4   8   8      101.84      118.21     23.07 o 
   5   8   8       26.15      -19.48     16.87 o 
   6   8   8        5.06      -27.27     18.18 o 
   7   8   8      149.43      144.13     26.91 o 
   8   8   8       58.63       69.23     24.91 o 
   9   8   8       19.17        0.70     25.72 o 
  10   8   8       11.35      -43.11     39.43 o 
  11   8   8        7.36       -8.31     31.85 o 
 -12   9   8      269.76      230.08     60.84 o 
 -11   9   8        4.62      -54.10     52.20 o 
 -10   9   8      433.80      524.28     72.11 o 
  -9   9   8       61.49       13.53     28.91 o 
  -8   9   8      390.96      381.22     45.68 o 
  -7   9   8      394.00      378.36     41.87 o 
  -6   9   8       95.42       69.03     29.20 o 
  -5   9   8      624.67      586.01     43.84 o 
  -4   9   8       54.27       17.24     24.36 o 
  -3   9   8       75.43      100.96     21.96 o 
  -2   9   8       30.07       19.61     18.32 o 
  -1   9   8        4.03       67.84     21.24 o 
   0   9   8       58.53       65.85     19.83 o 
   1   9   8       57.68       32.68     19.13 o 
   2   9   8        6.74      -25.00     28.54 o 
   3   9   8       45.76       12.99     25.43 o 
   4   9   8        1.10      -18.93     25.54 o 
   5   9   8       26.07       -3.88     23.83 o 
   6   9   8        7.18      -16.55     23.62 o 
   7   9   8       25.99        9.33     23.56 o 
   8   9   8        5.37      -32.24     23.27 o 
   9   9   8       53.09       31.23     27.61 o 
  10   9   8       55.56       30.06     34.93 o 
 -10  10   8       26.24      -45.76     30.51 o 
  -9  10   8      232.50      209.27     40.90 o 
  -8  10   8      204.42      194.03     40.63 o 
  -7  10   8       48.30        2.44     27.35 o 
  -6  10   8      628.48      688.94     50.58 o 
  -5  10   8      101.53      104.04     33.12 o 
  -4  10   8     1039.83     1104.93     56.83 o 
  -3  10   8        8.15       -3.62     25.97 o 
  -2  10   8     1517.45     1546.91     50.92 o 
  -1  10   8      124.86      117.67     23.97 o 
   0  10   8      436.73      467.88     35.84 o 
   1  10   8      291.39      251.40     28.98 o 
   2  10   8      673.96      747.56     56.71 o 
   3  10   8      333.48      345.60     43.80 o 
   4  10   8      496.29      566.24     50.45 o 
   5  10   8      144.23      130.93     35.71 o 
   6  10   8      278.98      308.27     44.33 o 
   7  10   8      331.07      388.46     50.32 o 
   8  10   8       61.71       55.96     38.24 o 
  -9  11   8       30.49       29.92     35.70 o 
  -8  11   8       20.51       34.82     35.04 o 
  -7  11   8       91.32       60.71     33.45 o 
  -6  11   8        1.71      -11.04     29.44 o 
  -5  11   8      101.64       82.42     33.41 o 
  -4  11   8       18.27      -27.52     28.01 o 
  -3  11   8        7.87       29.91     28.98 o 
  -2  11   8       30.76       46.00     40.94 o 
  -1  11   8       10.58       28.11     24.33 o 
   0  11   8        1.14       33.41     24.28 o 
   1  11   8       12.72       99.04     34.33 o 
   2  11   8        0.12       72.19     35.57 o 
   3  11   8       14.61       79.56     35.32 o 
   4  11   8       12.91       52.47     36.01 o 
   5  11   8        5.10       24.77     32.66 o 
   6  11   8        0.28       19.99     32.94 o 
   7  11   8        8.35       -2.95     37.91 o 
  -6  12   8      106.58       56.48     45.44 o 
  -5  12   8       53.16       48.87     34.76 o 
  -4  12   8      431.89      413.42     52.31 o 
  -3  12   8       69.89       90.39     36.07 o 
  -2  12   8      792.94      813.06     55.93 o 
  -1  12   8        0.01       45.84     31.75 o 
   0  12   8      884.46      909.73     58.36 o 
   1  12   8      205.05      250.15     44.35 o 
   2  12   8     1112.89     1201.79     67.15 o 
   3  12   8      449.87      553.55     70.23 o 
   4  12   8      493.90      702.97     62.39 o 
 -16   1   9      503.83      663.33     62.03 o 
 -15   1   9      450.23      428.56     58.96 o 
 -14   1   9      663.80      605.05     53.11 o 
 -13   1   9      878.55      913.15     54.95 o 
 -12   1   9     1799.73     1734.77     67.15 o 
 -11   1   9      415.88      382.57     40.61 o 
 -10   1   9     5279.04     5172.50    107.50 o 
  -9   1   9       55.00       44.69     22.84 o 
  -8   1   9     3916.08     3554.45     95.39 o 
  -7   1   9      716.35      771.03     37.44 o 
  -6   1   9     3186.57     2764.40     64.24 o 
  -5   1   9      981.82      899.44     35.82 o 
  -4   1   9      612.73      425.49     28.92 o 
  -3   1   9     2713.13     2472.73     52.83 o 
  -2   1   9       61.38       52.72     10.69 o 
  -1   1   9      743.08      829.03     20.50 o 
   0   1   9      754.01      903.41     20.39 o 
   1   1   9     2824.25     3230.42     39.38 o 
   2   1   9     2520.57     2672.11     33.53 o 
   3   1   9     2681.44     2577.51     43.46 o 
   4   1   9        0.11       -2.33     10.52 o 
   5   1   9      317.03      240.11     25.66 o 
   6   1   9       39.87       22.34     18.32 o 
   7   1   9      160.95      127.80     25.22 o 
   8   1   9       89.69       43.71     23.35 o 
   9   1   9       19.87       17.94     19.19 o 
  10   1   9       72.53       59.28     21.86 o 
  11   1   9       69.21       62.27     45.82 o 
  12   1   9       23.88       23.04     30.51 o 
  13   1   9       26.19       47.16     33.19 o 
 -15   2   9        7.01       23.82     33.35 o 
 -14   2   9      541.67      519.07     50.19 o 
 -13   2   9      479.37      534.10    108.91 o 
 -12   2   9      519.48      547.65     46.20 o 
 -11   2   9        7.48       -5.61     22.14 o 
 -10   2   9       25.12       35.20     22.53 o 
  -9   2   9     1316.44     1232.61     73.23 o 
  -8   2   9       38.82        7.89     18.59 o 
  -7   2   9     4791.97     4734.51     91.52 o 
  -6   2   9      967.56      818.31     36.38 o 
  -5   2   9      295.85      206.67     23.66 o 
  -4   2   9     1896.76     1726.66     48.45 o 
  -3   2   9     2114.17     2021.24     47.51 o 
  -2   2   9    10049.07     9772.87    104.48 o 
  -1   2   9     3841.10     3822.77     53.01 o 
   0   2   9     1187.49     1022.12     21.98 o 
   1   2   9      173.39      200.40     12.18 o 
   2   2   9     6564.80     6101.85     61.36 o 
   3   2   9     1571.40     1484.45     34.27 o 
   4   2   9     1570.05     1475.01     36.69 o 
   5   2   9       14.74       -8.71     10.82 o 
   6   2   9     2221.54     2051.82     61.05 o 
   7   2   9       74.71       89.76     36.80 o 
   8   2   9     1760.65     1705.04     76.99 o 
   9   2   9      348.42      338.91     30.10 o 
  10   2   9      610.89      595.20     38.13 o 
  11   2   9      377.21      417.36     35.88 o 
  12   2   9       36.60       54.80     30.26 o 
  13   2   9      520.44      591.55    134.45 o 
 -15   3   9        0.78      -13.33     32.13 o 
 -14   3   9      274.03      294.50     42.33 o 
 -13   3   9       63.94       12.90     27.02 o 
 -12   3   9        5.02      -31.03     23.95 o 
 -11   3   9      279.41      277.97     64.97 o 
 -10   3   9      409.28      314.57     36.03 o 
  -9   3   9        6.25      -27.54     29.67 o 
  -8   3   9       25.52       23.22     18.57 o 
  -7   3   9        7.07      -22.26     14.84 o 
  -6   3   9       48.77       14.48     16.14 o 
  -5   3   9       52.47        5.93     24.04 o 
  -4   3   9     1643.81     1775.52     80.37 o 
  -3   3   9      558.07      490.36     20.98 o 
  -2   3   9      210.78      288.79     18.10 o 
  -1   3   9       29.55       11.29     10.44 o 
   0   3   9       69.75       56.08     12.79 o 
   1   3   9     2362.05     2354.57     34.94 o 
   2   3   9       15.70       24.61      8.48 o 
   3   3   9      544.53      499.12     25.40 o 
   4   3   9     1454.66     1462.05     37.24 o 
   5   3   9      373.88      408.50     24.63 o 
   6   3   9      284.47      294.92     23.83 o 
   7   3   9      260.79      317.07     35.04 o 
   8   3   9       23.29       40.88     30.02 o 
   9   3   9       20.00       26.72     21.22 o 
  10   3   9       88.71       84.41     24.57 o 
  11   3   9       98.54      121.65     28.17 o 
  12   3   9      299.17      314.68     37.19 o 
  13   3   9       48.83       11.50     35.82 o 
 -15   4   9        6.71        3.27     32.13 o 
 -14   4   9      106.39       72.19     37.31 o 
 -13   4   9       16.60        3.24     26.16 o 
 -12   4   9       19.71      -31.56     23.35 o 
 -11   4   9        8.72      -13.87     22.88 o 
 -10   4   9       65.62       73.24     26.09 o 
  -9   4   9       66.55       44.93     22.57 o 
  -8   4   9        3.19      -25.01     16.67 o 
  -7   4   9       26.85      -23.90     15.93 o 
  -6   4   9       39.10       -7.85     15.61 o 
  -5   4   9     1113.63     1004.48     57.08 o 
  -4   4   9      479.54      484.17     23.12 o 
  -3   4   9      831.92      657.38     23.46 o 
  -2   4   9     1937.91     1925.56     37.94 o 
  -1   4   9     4592.12     4688.91     63.68 o 
   0   4   9     4132.72     4174.36     51.95 o 
   1   4   9     2561.86     2590.15     38.51 o 
   2   4   9     8216.52     7977.98     79.46 o 
   3   4   9      114.72      187.49     20.01 o 
   4   4   9    11956.44    11486.42    130.61 o 
   5   4   9      653.57      665.39     29.44 o 
   6   4   9     5105.91     4922.22    136.19 o 
   7   4   9      953.28     1009.57     40.63 o 
   8   4   9     2680.26     2781.92     65.03 o 
   9   4   9      800.30      782.43     39.42 o 
  10   4   9      458.06      498.93     37.67 o 
  11   4   9      617.01      701.93     45.52 o 
  12   4   9       19.53       13.33     26.51 o 
  13   4   9      185.06      117.23     32.12 o 
 -14   5   9      410.44      597.31     54.70 o 
 -13   5   9       11.59        4.89     29.20 o 
 -12   5   9      447.74      448.98     46.41 o 
 -11   5   9        2.94      -16.94     24.41 o 
 -10   5   9      610.25      654.50     44.00 o 
  -9   5   9      296.22      294.39     34.47 o 
  -8   5   9        8.36      -10.52     19.65 o 
  -7   5   9       24.01        1.45     19.53 o 
  -6   5   9      474.40      546.05     34.76 o 
  -5   5   9       46.02       27.15     13.37 o 
  -4   5   9     2713.33     2478.68     55.76 o 
  -3   5   9       45.58       35.20     19.80 o 
  -2   5   9     1277.79     1216.99     31.88 o 
  -1   5   9     2362.56     2214.35     65.49 o 
   0   5   9     1204.98     1092.30     63.15 o 
   1   5   9     4842.05     4718.95     57.96 o 
   2   5   9     1659.72     1566.62     31.14 o 
   3   5   9     6897.12     7076.34     93.81 o 
   4   5   9      464.34      574.38     27.71 o 
   5   5   9     5639.11     5576.30     83.15 o 
   6   5   9      357.57      351.78     23.80 o 
   7   5   9     2302.47     2220.58     47.48 o 
   8   5   9     1626.76     1672.36     52.07 o 
   9   5   9      648.61      666.28     39.99 o 
  10   5   9     1872.07     2012.73     69.81 o 
  11   5   9       70.65       70.61     27.61 o 
  12   5   9      370.86      326.16     47.51 o 
 -14   6   9       17.03       20.42     39.81 o 
 -13   6   9     1230.26     1315.20    109.29 o 
 -12   6   9       55.56       37.59     51.45 o 
 -11   6   9      492.72      488.39     46.45 o 
 -10   6   9      185.36      268.44     56.33 o 
  -9   6   9      304.56      366.42     38.77 o 
  -8   6   9      327.69      327.65     36.01 o 
  -7   6   9      164.83      134.76     26.72 o 
  -6   6   9        0.09      -12.02     24.79 o 
  -5   6   9      309.52      329.99     33.80 o 
  -4   6   9      198.14      250.57     27.02 o 
  -3   6   9       76.77       93.96     14.86 o 
  -2   6   9      380.74      320.76     27.26 o 
  -1   6   9        1.19       -7.56     10.92 o 
   0   6   9       93.91       77.88     16.19 o 
   1   6   9      182.66      180.09     33.24 o 
   2   6   9        0.72       -9.80      9.59 o 
   3   6   9       98.08       91.84     16.76 o 
   4   6   9        1.55      -16.12     16.19 o 
   5   6   9       30.12       22.63     13.78 o 
   6   6   9       94.92       75.61     17.41 o 
   7   6   9       11.50       21.08     16.68 o 
   8   6   9       17.09      -27.59     23.74 o 
   9   6   9      244.06      179.80     37.13 o 
  10   6   9        2.30       -3.31     29.98 o 
  11   6   9       20.41       18.37     32.92 o 
  12   6   9       25.08       26.19     37.42 o 
 -13   7   9      271.16      326.99     64.22 o 
 -12   7   9      172.20      152.17     37.97 o 
 -11   7   9      204.72      215.97     39.03 o 
 -10   7   9      102.78       76.70     28.85 o 
  -9   7   9      390.47      375.63     63.47 o 
  -8   7   9      400.72      438.08     78.87 o 
  -7   7   9        9.15        1.21     21.22 o 
  -6   7   9      802.73      789.34     43.81 o 
  -5   7   9      662.58      624.25     40.18 o 
  -4   7   9      589.80      550.36     36.01 o 
  -3   7   9      553.70      569.91     36.38 o 
  -2   7   9      223.43      182.53     26.19 o 
  -1   7   9     1164.52     1198.72     45.88 o 
   0   7   9      204.68      203.76     18.54 o 
   1   7   9      207.56      210.19     17.78 o 
   2   7   9      205.53      193.69     31.89 o 
   3   7   9        3.21      -17.58     11.75 o 
   4   7   9        1.56      -18.88     12.59 o 
   5   7   9       32.92       -3.36     19.56 o 
   6   7   9      427.50      408.74     32.92 o 
   7   7   9       18.87        2.07     19.36 o 
   8   7   9       76.69       17.93     22.17 o 
   9   7   9        4.23      -11.28     28.41 o 
  10   7   9        9.72        2.81     30.90 o 
  11   7   9       67.41       29.72     35.85 o 
 -12   8   9      466.99      499.87     89.38 o 
 -11   8   9      892.43     1005.08    115.67 o 
 -10   8   9      129.37      130.01     43.19 o 
  -9   8   9     1503.42     1666.99    161.86 o 
  -8   8   9        1.47        8.44     24.69 o 
  -7   8   9     1634.11     1562.72     63.45 o 
  -6   8   9     1387.11     1282.01     56.03 o 
  -5   8   9     1498.39     1332.57     55.76 o 
  -4   8   9     1131.40     1213.43     51.62 o 
  -3   8   9      122.11      151.77     28.09 o 
  -2   8   9     1034.67     1042.67     46.50 o 
  -1   8   9       30.39        2.35     20.69 o 
   0   8   9      490.91      559.32     25.67 o 
   1   8   9       32.62       -2.82     12.92 o 
   2   8   9       69.78       55.01     24.41 o 
   3   8   9       10.71       -1.92     23.28 o 
   4   8   9       16.79       -1.71     18.20 o 
   5   8   9      222.31      170.63     25.92 o 
   6   8   9       16.37      -13.23     20.23 o 
   7   8   9      102.07       58.37     22.98 o 
   8   8   9       69.43       22.05     23.78 o 
   9   8   9      159.80      111.10     37.31 o 
  10   8   9       11.01      -45.92     46.57 o 
 -11   9   9       33.26       50.96     35.55 o 
 -10   9   9       39.28       63.96     39.16 o 
  -9   9   9       17.05       12.02     42.06 o 
  -8   9   9       63.04       52.95     31.34 o 
  -7   9   9        6.51       -0.70     25.48 o 
  -6   9   9      198.12      239.61     36.65 o 
  -5   9   9      524.32      594.39     46.66 o 
  -4   9   9        7.48        1.92     23.83 o 
  -3   9   9     1240.56     1225.28     44.06 o 
  -2   9   9      216.61      208.14     26.77 o 
  -1   9   9     2861.97     2990.36     76.17 o 
   0   9   9       19.38       19.95     19.91 o 
   1   9   9     1037.55      962.12     67.98 o 
   2   9   9        1.87      -31.04     22.04 o 
   3   9   9      226.48      194.59     39.06 o 
   4   9   9       54.73       22.42     40.94 o 
   5   9   9       95.15      114.58     31.85 o 
   6   9   9       23.49       -7.20     26.95 o 
   7   9   9      242.70      217.79     39.57 o 
   8   9   9        0.13      -22.38     23.92 o 
   9   9   9      152.09      164.80     51.08 o 
 -10  10   9        6.56      -45.82     43.56 o 
  -9  10   9       37.69      -22.83     60.46 o 
  -8  10   9        1.01      -39.43     26.29 o 
  -7  10   9        0.44      -34.83     26.79 o 
  -6  10   9      142.68       67.00     31.66 o 
  -5  10   9      356.72      277.49     39.97 o 
  -4  10   9       22.75      -13.69     27.02 o 
  -3  10   9      512.62      496.74     45.59 o 
  -2  10   9        4.42      -27.58     19.65 o 
  -1  10   9       71.97       22.94     21.82 o 
   0  10   9        0.86      -17.10     20.62 o 
   1  10   9       51.76       23.74     36.80 o 
   2  10   9       50.69       34.97     28.41 o 
   3  10   9        5.79        0.38     28.17 o 
   4  10   9       24.31      -22.71     26.49 o 
   5  10   9        2.13        3.66     28.67 o 
   6  10   9       14.54        7.60     31.97 o 
   7  10   9        6.75      -14.91     27.48 o 
   8  10   9        1.65      -13.54     32.07 o 
  -8  11   9       61.24       24.64     34.41 o 
  -7  11   9        2.82       -9.07     44.69 o 
  -6  11   9       23.66      -35.28     27.96 o 
  -5  11   9        3.14      -39.81     26.54 o 
  -4  11   9      144.66       97.35     33.19 o 
  -3  11   9      494.49      489.73     75.86 o 
  -2  11   9      652.42      695.12     58.96 o 
  -1  11   9      348.05      390.59     36.35 o 
   0  11   9      833.62      909.22    136.33 o 
   1  11   9      948.99      990.29     59.48 o 
   2  11   9      245.76      330.02     45.39 o 
   3  11   9     1300.44     1438.24     69.83 o 
   4  11   9       26.09       51.11     33.41 o 
   5  11   9     1033.64     1142.42     66.39 o 
   6  11   9      110.85      161.75     53.33 o 
  -6  12   9        0.11      -11.86     32.10 o 
  -5  12   9       93.14       64.22     36.12 o 
  -4  12   9       12.67       -9.90     31.28 o 
  -3  12   9       76.05       52.49     34.71 o 
  -2  12   9       86.04       83.93     35.78 o 
  -1  12   9      121.28      172.23     70.60 o 
   0  12   9       67.79       95.16     37.91 o 
   1  12   9      115.07      148.93     39.50 o 
   2  12   9      121.40      266.06     54.08 o 
   3  12   9        2.36       69.92     52.20 o 
 -15   0  10       30.83       24.79     51.08 o 
 -14   0  10     1107.60     1113.90     91.64 o 
 -13   0  10       45.69      -12.77     37.56 o 
 -12   0  10     4184.77     4020.71    143.46 o 
 -11   0  10       12.32       -9.76     31.55 o 
 -10   0  10     7864.57     8365.89    205.80 o 
  -9   0  10     4999.89     4479.63    137.45 o 
  -8   0  10     7377.41     7046.94    174.26 o 
  -7   0  10     6636.40     6227.47    156.23 o 
  -6   0  10     7036.82     7185.14    165.24 o 
  -5   0  10    24164.17    24245.16    400.34 o 
  -4   0  10      420.20      393.58     36.80 o 
  -3   0  10       32.43       17.28     19.53 o 
  -2   0  10      119.47       92.43     16.15 o 
  -1   0  10     5500.38     5055.49     81.49 o 
   0   0  10     5196.85     5162.39     80.25 o 
   1   0  10       20.21        9.80     10.42 o 
   2   0  10       81.14       48.07     22.53 o 
   3   0  10     2269.86     2630.19     85.63 o 
   4   0  10       42.62       21.78     23.28 o 
   5   0  10      363.79      287.68     41.31 o 
   6   0  10      206.10      152.48     36.80 o 
   7   0  10      658.49      609.90     57.08 o 
   8   0  10       87.10       61.59     36.80 o 
   9   0  10      118.47       30.80     36.80 o 
  10   0  10       33.45       13.52     35.30 o 
  11   0  10      318.41      380.81     62.34 o 
  12   0  10        9.97      -37.56     39.81 o 
  13   0  10      363.49      408.61     75.11 o 
 -15   1  10       61.65       64.34     37.13 o 
 -14   1  10       64.85       54.50     50.32 o 
 -13   1  10      104.01      219.73     38.48 o 
 -12   1  10      245.55      288.81     39.82 o 
 -11   1  10     1350.95     1266.21     57.83 o 
 -10   1  10       48.52      115.43     28.41 o 
  -9   1  10     1006.74      988.58     48.86 o 
  -8   1  10     1183.07     1082.88     47.77 o 
  -7   1  10     1139.44     1082.58     47.70 o 
  -6   1  10      417.57      343.73     29.74 o 
  -5   1  10     3963.23     4096.76    151.35 o 
  -4   1  10     2596.42     2474.55    129.57 o 
  -3   1  10       57.39       75.84     15.40 o 
  -2   1  10     3544.19     3238.61     50.88 o 
  -1   1  10      972.46     1050.93     23.94 o 
   0   1  10       50.72       63.24      9.50 o 
   1   1  10     3208.61     3213.70     40.79 o 
   2   1  10      351.28      381.46     13.53 o 
   3   1  10      657.41      706.44     27.35 o 
   4   1  10       26.47       14.50     10.43 o 
   5   1  10      270.20      227.10     44.69 o 
   6   1  10        0.99      -21.35     14.84 o 
   7   1  10      418.17      383.49     36.10 o 
   8   1  10     1199.56     1123.45     53.11 o 
   9   1  10      692.88      672.17     46.82 o 
  10   1  10       42.22       20.86     21.10 o 
  11   1  10        1.73      -36.54     24.36 o 
  12   1  10       54.67       14.62     31.07 o 
  13   1  10      151.75      182.33     43.40 o 
 -15   2  10       64.13       53.98     36.10 o 
 -14   2  10      509.24      723.70     59.49 o 
 -13   2  10      310.27      348.51     43.93 o 
 -12   2  10      304.73      306.27     38.90 o 
 -11   2  10     1483.43     1438.14     59.73 o 
 -10   2  10       30.83       53.04     23.95 o 
  -9   2  10     1271.70     1221.78     98.77 o 
  -8   2  10      575.74      529.95     35.71 o 
  -7   2  10     1154.31     1141.84     45.59 o 
  -6   2  10      188.25      183.24     24.13 o 
  -5   2  10      417.59      359.97     28.13 o 
  -4   2  10     1266.17     1226.89     41.14 o 
  -3   2  10      804.18      736.77     25.00 o 
  -2   2  10      103.65       92.34     12.83 o 
  -1   2  10      125.30       98.73     13.33 o 
   0   2  10       26.75       18.92      8.46 o 
   1   2  10     4150.17     4111.92     49.06 o 
   2   2  10      119.08      129.12     24.18 o 
   3   2  10      170.23      146.90     22.38 o 
   4   2  10       95.94       97.02     17.91 o 
   5   2  10       59.96       37.18     18.59 o 
   6   2  10      379.75      370.49     33.65 o 
   7   2  10      182.14      185.77     55.21 o 
   8   2  10       27.28       40.22     24.81 o 
   9   2  10      172.81      189.66     27.43 o 
  10   2  10       84.27       62.32     23.70 o 
  11   2  10        0.69        1.98     22.59 o 
  12   2  10        4.89       -7.99     29.08 o 
  13   2  10       25.00       -9.96     34.11 o 
 -15   3  10       49.66       37.33     34.76 o 
 -14   3  10        3.71       -4.51     29.98 o 
 -13   3  10       63.51       53.65     29.92 o 
 -12   3  10      182.99      144.52     33.01 o 
 -11   3  10        7.96      -14.91     22.23 o 
 -10   3  10       24.64       12.97     23.21 o 
  -9   3  10      120.93       85.12     24.89 o 
  -8   3  10     1494.93     1365.48     51.68 o 
  -7   3  10        2.80      -23.49     15.66 o 
  -6   3  10      578.85      619.37     34.47 o 
  -5   3  10        6.56      -19.51     13.00 o 
  -4   3  10      252.07      221.49     43.56 o 
  -3   3  10       10.63       -1.21     14.80 o 
  -2   3  10      702.95      549.97     22.02 o 
  -1   3  10       26.98       10.00      8.94 o 
   0   3  10     3434.76     3343.44     47.59 o 
   1   3  10      578.48      624.17     25.80 o 
   2   3  10     8283.05     8429.78    101.56 o 
   3   3  10     4521.26     4691.30     70.14 o 
   4   3  10     5001.05     4907.30     76.06 o 
   5   3  10     3532.69     3531.31     85.43 o 
   6   3  10     3689.68     3680.34     86.28 o 
   7   3  10     7560.15     7690.47    137.48 o 
   8   3  10       19.85       32.83     24.81 o 
   9   3  10     3184.21     3133.26     72.40 o 
  10   3  10        3.15       -6.03     21.96 o 
  11   3  10     1547.19     1511.78     55.93 o 
  12   3  10      255.70      296.33     51.43 o 
  13   3  10      270.53      320.96     57.46 o 
 -15   4  10        3.03      -42.32     37.93 o 
 -14   4  10       22.14       18.33     33.19 o 
 -13   4  10      148.46      173.77     38.67 o 
 -12   4  10       88.72       93.03     33.05 o 
 -11   4  10      251.07      290.46     37.96 o 
 -10   4  10       98.57       36.68     24.66 o 
  -9   4  10        7.68      -13.81     21.78 o 
  -8   4  10      182.24      147.49     27.26 o 
  -7   4  10      221.40      195.96     49.20 o 
  -6   4  10      123.74       81.77     21.70 o 
  -5   4  10     1016.07     1001.76     51.45 o 
  -4   4  10       82.30       77.89     14.14 o 
  -3   4  10       99.07       71.41     13.22 o 
  -2   4  10        1.41       -3.68      9.75 o 
  -1   4  10     1996.00     1902.41     42.28 o 
   0   4  10      191.27      217.19     20.20 o 
   1   4  10      959.80      980.71     24.42 o 
   2   4  10     1241.86     1278.01     36.07 o 
   3   4  10     1360.44     1336.13     38.15 o 
   4   4  10      265.27      283.81     23.37 o 
   5   4  10     2402.52     2399.37     51.79 o 
   6   4  10     3412.30     3557.87     85.96 o 
   7   4  10      328.60      458.47     40.63 o 
   8   4  10     1836.77     1880.60     71.30 o 
   9   4  10      212.98      242.52     31.06 o 
  10   4  10     1351.59     1421.65     52.63 o 
  11   4  10        1.97       -1.67     25.49 o 
  12   4  10      704.84      787.73     50.37 o 
 -14   5  10       34.59       68.22     33.98 o 
 -13   5  10      324.63      365.43     59.34 o 
 -12   5  10      348.84      386.53     43.70 o 
 -11   5  10        4.78      -13.67     30.04 o 
 -10   5  10      489.34      574.26     45.92 o 
  -9   5  10        0.81      -27.41     18.27 o 
  -8   5  10      674.22      639.20     40.94 o 
  -7   5  10      464.18      509.55     37.22 o 
  -6   5  10       68.60       29.51     22.16 o 
  -5   5  10       51.31       19.15     17.53 o 
  -4   5  10      196.86      168.16     24.16 o 
  -3   5  10        2.32      -14.89     10.71 o 
  -2   5  10        1.33       -0.85     10.82 o 
  -1   5  10      198.42      214.57     22.54 o 
   0   5  10     1784.73     1716.01     41.02 o 
   1   5  10       33.31       83.70     34.25 o 
   2   5  10      186.23      181.89     20.34 o 
   3   5  10      559.23      596.72     28.19 o 
   4   5  10      317.51      336.12     25.06 o 
   5   5  10      715.25      691.20     31.12 o 
   6   5  10       97.03      115.82     20.59 o 
   7   5  10      546.51      592.29     37.66 o 
   8   5  10        0.56       14.56     20.66 o 
   9   5  10      218.19      285.39     33.88 o 
  10   5  10        0.02       13.01     24.98 o 
  11   5  10       95.72       84.56     29.21 o 
  12   5  10        0.15       16.64     33.88 o 
 -14   6  10      444.86      585.07     57.05 o 
 -13   6  10        8.50       38.90     33.72 o 
 -12   6  10      660.18      795.08     56.47 o 
 -11   6  10      133.29      141.85     55.96 o 
 -10   6  10     1068.92     1076.65     86.00 o 
  -9   6  10      332.94      376.27     75.11 o 
  -8   6  10      582.10      573.42     42.16 o 
  -7   6  10      180.69      194.12     31.85 o 
  -6   6  10        1.25      -28.10     21.78 o 
  -5   6  10     1134.91     1030.08     75.49 o 
  -4   6  10      460.57      491.23     52.58 o 
  -3   6  10     2703.43     2553.93     65.70 o 
  -2   6  10      202.10      197.37     19.03 o 
  -1   6  10      712.36      635.70     26.24 o 
   0   6  10      163.40      178.94     15.72 o 
   1   6  10      225.70      189.16     15.67 o 
   2   6  10      151.60      122.19     22.07 o 
   3   6  10       64.66       56.97     16.23 o 
   4   6  10      895.18      826.35     32.95 o 
   5   6  10        1.40      -12.69     13.70 o 
   6   6  10      772.36      694.55     30.25 o 
   7   6  10      325.51      307.36     30.75 o 
   8   6  10      366.62      349.93     40.88 o 
   9   6  10        3.26       12.61     28.41 o 
  10   6  10      453.25      519.07     52.75 o 
  11   6  10       50.87        5.98     32.66 o 
 -13   7  10      773.02      884.75     61.86 o 
 -12   7  10       92.11       55.32     36.31 o 
 -11   7  10      928.63      836.57     81.50 o 
 -10   7  10      910.60      829.96     74.36 o 
  -9   7  10     1045.88     1069.94    204.68 o 
  -8   7  10     1143.33     1090.43     88.63 o 
  -7   7  10      451.40      420.18     41.96 o 
  -6   7  10     1742.84     1720.80     90.13 o 
  -5   7  10       71.43       76.61     23.88 o 
  -4   7  10     2255.18     2271.31     84.88 o 
  -3   7  10      101.31      114.24     24.41 o 
  -2   7  10      734.32      726.51     39.12 o 
  -1   7  10       39.54       72.07     22.23 o 
   0   7  10       61.61       82.68     14.60 o 
   1   7  10      188.72      165.58     22.03 o 
   2   7  10        9.37        2.26     14.86 o 
   3   7  10      812.17      852.62     33.91 o 
   4   7  10       14.43      -20.54     13.70 o 
   5   7  10       50.41       16.32     19.78 o 
   6   7  10      153.05      138.65     25.43 o 
   7   7  10       30.11       -3.34     18.86 o 
   8   7  10        0.20      -36.08     24.06 o 
   9   7  10       10.13      -13.68     29.44 o 
  10   7  10       12.64       -1.06     30.75 o 
 -12   8  10       16.54       30.75     38.50 o 
 -11   8  10       31.24       74.02     38.44 o 
 -10   8  10       88.56      118.11     36.46 o 
  -9   8  10       16.47       54.72     32.72 o 
  -8   8  10      143.73      134.72     36.60 o 
  -7   8  10        0.38       14.75     25.22 o 
  -6   8  10       29.05       25.91     34.18 o 
  -5   8  10       37.89       59.77     24.95 o 
  -4   8  10        1.94       31.91     23.06 o 
  -3   8  10      313.27      285.70     34.47 o 
  -2   8  10      153.41      150.20     28.67 o 
  -1   8  10        0.15      -21.73     14.83 o 
   0   8  10      131.03      118.20     21.13 o 
   1   8  10      349.91      335.30     28.79 o 
   2   8  10       34.06       -4.64     39.06 o 
   3   8  10      630.53      623.67     43.28 o 
   4   8  10        5.95      -26.45     17.64 o 
   5   8  10      109.36       68.41     22.96 o 
   6   8  10      105.05       68.54     24.27 o 
   7   8  10        0.20      -30.80     22.09 o 
   8   8  10      143.85      145.03     37.10 o 
   9   8  10        7.32      -12.02     32.67 o 
  10   8  10      115.42      191.18     54.83 o 
 -11   9  10      398.16      446.65     54.67 o 
 -10   9  10      219.19      243.85     98.77 o 
  -9   9  10      749.12      881.65    112.67 o 
  -8   9  10      192.04      241.86     56.33 o 
  -7   9  10      677.13      642.33     49.71 o 
  -6   9  10      883.63      821.09    101.40 o 
  -5   9  10      276.02      335.59     40.85 o 
  -4   9  10      899.71      883.52     49.89 o 
  -3   9  10       53.36       66.83     21.66 o 
  -2   9  10      916.36      924.70     39.81 o 
  -1   9  10       74.30       91.74     22.55 o 
   0   9  10      174.74      178.14     33.88 o 
   1   9  10      212.85      196.85     54.83 o 
   2   9  10       29.29       -6.95     24.59 o 
   3   9  10       98.49       71.02     33.05 o 
   4   9  10        3.21      -38.65     53.33 o 
   5   9  10      125.62      113.69     34.75 o 
   6   9  10       19.00      -26.41     26.09 o 
   7   9  10       13.76       -8.49     39.81 o 
   8   9  10        0.05      -13.52     36.80 o 
 -10  10  10       29.90       -0.45     38.06 o 
  -9  10  10        1.09      -24.79     42.81 o 
  -8  10  10      154.02      172.82     39.54 o 
  -7  10  10       15.84      -37.97     27.60 o 
  -6  10  10      159.88      130.78     36.38 o 
  -5  10  10       56.47        7.93     27.88 o 
  -4  10  10      169.58      124.40     33.26 o 
  -3  10  10      260.19      227.46     47.70 o 
  -2  10  10       65.69       47.30     24.41 o 
  -1  10  10      466.04      537.92     38.89 o 
   0  10  10      173.25      108.16     33.99 o 
   1  10  10      495.82      541.60     53.33 o 
   2  10  10      235.18      259.61     41.69 o 
   3  10  10      199.04      194.26     38.48 o 
   4  10  10      367.50      454.74     48.05 o 
   5  10  10       43.31       44.68     31.57 o 
   6  10  10      470.62      547.95     54.14 o 
   7  10  10       20.17       -5.72     33.88 o 
  -8  11  10        0.31      -19.14     31.87 o 
  -7  11  10      137.16       57.84     34.52 o 
  -6  11  10       25.42      -12.04     30.26 o 
  -5  11  10        2.77      -34.64     26.25 o 
  -4  11  10        0.11      -38.65     25.77 o 
  -3  11  10        3.58       -1.63     28.94 o 
  -2  11  10      108.76       33.05     31.75 o 
  -1  11  10       88.57      147.59     38.31 o 
   0  11  10        4.27       47.82     31.07 o 
   1  11  10       20.07       46.40     33.45 o 
   2  11  10        8.41       18.78     30.26 o 
   3  11  10        5.36       52.00     33.65 o 
   4  11  10       11.06       49.20     42.44 o 
   5  11  10        0.19       95.41     38.23 o 
  -5  12  10        0.78      -55.21     36.80 o 
  -4  12  10        0.11      -36.88     28.67 o 
  -3  12  10       25.04      -22.53     32.10 o 
  -2  12  10        5.97      -29.82     32.51 o 
  -1  12  10      273.41      317.72     71.36 o 
   0  12  10       11.39       21.85     32.66 o 
   1  12  10      448.85      571.41     57.09 o 
   2  12  10       60.06       84.09     37.31 o 
 -15   1  11      544.53      670.49     59.95 o 
 -14   1  11      292.47      305.33     60.09 o 
 -13   1  11     1062.86     1109.98     60.24 o 
 -12   1  11      498.50      463.57     46.45 o 
 -11   1  11     1695.67     1804.18     68.25 o 
 -10   1  11      184.04      176.69     31.85 o 
  -9   1  11     3859.76     3725.70     96.89 o 
  -8   1  11        3.11       31.86     29.67 o 
  -7   1  11     6999.90     6823.97    149.10 o 
  -6   1  11     1435.13     1514.73     51.49 o 
  -5   1  11     8197.25     7748.03    121.61 o 
  -4   1  11     3397.28     3425.47     70.63 o 
  -3   1  11     2184.16     2045.36     50.72 o 
  -2   1  11     4282.42     4138.48     54.10 o 
  -1   1  11      866.54      803.90     22.43 o 
   0   1  11      927.16      845.93     24.50 o 
   1   1  11       81.02       69.23      9.89 o 
   2   1  11     1391.61     1185.97     23.85 o 
   3   1  11      274.29      235.84     27.80 o 
   4   1  11      267.22      235.65     27.07 o 
   5   1  11      552.10      534.06     35.58 o 
   6   1  11       60.42       43.72     22.82 o 
   7   1  11      275.28      279.28     70.98 o 
   8   1  11       45.33        2.92     35.30 o 
   9   1  11       22.78        7.48     23.83 o 
  10   1  11       25.03       -7.49     21.75 o 
  11   1  11        1.17        4.02     27.56 o 
  12   1  11       11.05       -8.70     31.81 o 
 -15   2  11      126.19      191.98     44.35 o 
 -14   2  11        1.61      -23.74     31.07 o 
 -13   2  11      215.57      212.19     40.08 o 
 -12   2  11      182.38      160.53     57.46 o 
 -11   2  11      717.89      725.03     59.34 o 
 -10   2  11      183.33      134.13     29.39 o 
  -9   2  11      420.55      410.17     37.53 o 
  -8   2  11      568.07      553.44     38.58 o 
  -7   2  11        1.95      -15.76     16.96 o 
  -6   2  11     1685.56     1653.56     52.98 o 
  -5   2  11       89.64       68.50     18.85 o 
  -4   2  11     1418.07     1371.24     44.29 o 
  -3   2  11      314.41      280.01     19.65 o 
  -2   2  11      382.10      389.05     21.59 o 
  -1   2  11     2010.12     1825.12     41.52 o 
   0   2  11       50.67       52.43     10.50 o 
   1   2  11     3446.33     3380.16     48.53 o 
   2   2  11     1244.49     1230.34     33.38 o 
   3   2  11     4032.16     3944.19    122.18 o 
   4   2  11      190.97      225.90     41.31 o 
   5   2  11     1003.42      850.86     42.69 o 
   6   2  11      571.50      557.07     38.28 o 
   7   2  11     1239.64     1296.26     55.48 o 
   8   2  11     1578.35     1574.12    117.17 o 
   9   2  11      375.78      361.81     41.43 o 
  10   2  11      408.45      404.82     36.53 o 
  11   2  11      391.92      416.08     38.59 o 
  12   2  11      419.16      495.83     54.28 o 
 -15   3  11       75.95       27.76     36.91 o 
 -14   3  11        4.61      -26.88     32.39 o 
 -13   3  11      172.65      176.65     38.14 o 
 -12   3  11      103.47       73.55     30.79 o 
 -11   3  11       37.24      -16.99     22.74 o 
 -10   3  11     1378.13     1353.27     57.54 o 
  -9   3  11      706.33      569.98     40.73 o 
  -8   3  11      957.24      892.39     44.76 o 
  -7   3  11       73.08       21.57     19.25 o 
  -6   3  11      232.43      139.92     24.66 o 
  -5   3  11        6.36      -31.09     24.04 o 
  -4   3  11        2.78      -17.66     11.78 o 
  -3   3  11        0.62        0.14     12.47 o 
  -2   3  11      466.69      408.83     20.99 o 
  -1   3  11      134.42      146.59     15.10 o 
   0   3  11      193.98      192.17     14.50 o 
   1   3  11      664.41      623.69     20.42 o 
   2   3  11      302.49      340.26     22.53 o 
   3   3  11      739.56      664.45     27.84 o 
   4   3  11      240.92      260.63     25.49 o 
   5   3  11      107.31      123.50     26.41 o 
   6   3  11        1.10      -16.58     28.54 o 
   7   3  11      576.95      689.48     44.46 o 
   8   3  11       21.34       34.27     25.76 o 
   9   3  11      116.99       92.83     25.42 o 
  10   3  11      662.55      724.07     52.83 o 
  11   3  11      121.81       96.26     28.73 o 
  12   3  11      255.13      319.20     38.85 o 
 -14   4  11       41.11       19.55     35.01 o 
 -13   4  11       39.47       -8.86     31.55 o 
 -12   4  11       19.92        6.08     27.48 o 
 -11   4  11      141.29      104.15     41.69 o 
 -10   4  11       39.86       -0.81     24.28 o 
  -9   4  11      306.73      341.61     69.48 o 
  -8   4  11        4.52      -26.77     17.85 o 
  -7   4  11      196.68      183.72     66.85 o 
  -6   4  11       35.96       -7.80     16.67 o 
  -5   4  11      342.69      337.73     23.02 o 
  -4   4  11      149.50      121.69     16.47 o 
  -3   4  11       43.20       19.57     12.33 o 
  -2   4  11       68.65       60.42     13.58 o 
  -1   4  11       69.68       52.16     11.77 o 
   0   4  11      748.67      808.68     23.72 o 
   1   4  11      200.33      144.01     17.66 o 
   2   4  11      858.12      882.07     31.27 o 
   3   4  11     3092.69     2960.64     57.03 o 
   4   4  11     1342.53     1376.10     39.91 o 
   5   4  11     2961.68     2915.29     58.38 o 
   6   4  11      454.03      479.21     50.32 o 
   7   4  11      959.72      848.77     66.85 o 
   8   4  11      290.31      252.27     41.10 o 
   9   4  11      736.21      704.03     41.01 o 
  10   4  11     1526.54     1562.71     57.22 o 
  11   4  11      235.40      247.87     34.69 o 
  12   4  11      591.37      695.63     49.73 o 
 -14   5  11       41.22       33.64     36.43 o 
 -13   5  11      429.83      525.53     53.58 o 
 -12   5  11        2.45       -9.27     27.91 o 
 -11   5  11     1026.41     1125.00     57.05 o 
 -10   5  11       49.51       37.46     26.25 o 
  -9   5  11      389.08      510.95     41.96 o 
  -8   5  11      894.68      851.62     47.27 o 
  -7   5  11      167.63      188.49     29.39 o 
  -6   5  11      696.21      689.01     39.01 o 
  -5   5  11      368.40      406.01     34.42 o 
  -4   5  11     1333.25     1464.36     38.41 o 
  -3   5  11     1705.62     1682.58     40.03 o 
  -2   5  11      577.49      599.27     25.83 o 
  -1   5  11     1124.85      991.39     27.34 o 
   0   5  11      894.99      847.20     24.88 o 
   1   5  11     1236.06     1120.59     44.42 o 
   2   5  11      279.01      292.47     31.94 o 
   3   5  11      750.75      700.87     30.35 o 
   4   5  11     1091.54     1016.55     36.08 o 
   5   5  11      307.90      354.33     37.58 o 
   6   5  11      754.46      655.92     42.45 o 
   7   5  11      102.02       65.47     22.82 o 
   8   5  11     1550.38     1605.90     54.59 o 
   9   5  11     1160.24     1057.79     48.06 o 
  10   5  11      428.84      538.95     42.19 o 
  11   5  11      908.30      840.76     47.08 o 
 -13   6  11        2.81       42.51     34.75 o 
 -12   6  11     1049.11     1169.87     66.47 o 
 -11   6  11      166.91      158.84     35.78 o 
 -10   6  11     1043.08     1055.01     56.03 o 
  -9   6  11      692.69      673.38     45.94 o 
  -8   6  11     1379.26     1174.16     88.26 o 
  -7   6  11      956.94      966.32     52.20 o 
  -6   6  11      209.37      199.20     29.73 o 
  -5   6  11      957.87      944.04     73.61 o 
  -4   6  11      668.43      641.14     39.44 o 
  -3   6  11      111.05      130.54     18.43 o 
  -2   6  11     1221.92     1289.71     45.43 o 
  -1   6  11      301.84      368.42     25.08 o 
   0   6  11      204.15      202.30     21.07 o 
   1   6  11        0.68      -11.12     13.25 o 
   2   6  11      108.49       59.50     16.30 o 
   3   6  11        2.42      -14.08     15.13 o 
   4   6  11       43.75       15.02     22.31 o 
   5   6  11       78.17       76.79     19.95 o 
   6   6  11      109.89       93.86     19.05 o 
   7   6  11        2.38      -17.00     19.20 o 
   8   6  11        0.12       13.08     22.53 o 
   9   6  11        1.82       -4.27     28.67 o 
  10   6  11      107.80       97.62     35.78 o 
  11   6  11       16.14       29.14     35.57 o 
 -13   7  11       55.68       62.57     40.32 o 
 -12   7  11      140.15      151.43     39.54 o 
 -11   7  11      122.74      182.44     40.32 o 
 -10   7  11      195.16      238.69     52.58 o 
  -9   7  11      609.21      685.65     48.54 o 
  -8   7  11      298.88      351.70     41.34 o 
  -7   7  11      900.07      990.11     51.77 o 
  -6   7  11      124.88      139.56     30.27 o 
  -5   7  11      718.11      662.63     42.20 o 
  -4   7  11      268.00      341.76     49.57 o 
  -3   7  11     1368.95     1320.38     74.74 o 
  -2   7  11      861.49      893.67     42.99 o 
  -1   7  11      396.66      417.89     29.15 o 
   0   7  11     2356.57     2518.89     54.18 o 
   1   7  11        1.85      -11.97     15.55 o 
   2   7  11      570.79      558.21     31.25 o 
   3   7  11      814.24      878.96     36.80 o 
   4   7  11      119.50       90.40     19.02 o 
   5   7  11       36.08        5.39     16.23 o 
   6   7  11       28.00      -12.26     19.95 o 
   7   7  11        1.81      -33.89     25.91 o 
   8   7  11        2.27      -23.12     24.36 o 
   9   7  11       19.13      -22.56     30.90 o 
  10   7  11       12.06      -15.81     32.19 o 
 -12   8  11      595.48      682.76     61.79 o 
 -11   8  11      247.13      357.08     51.44 o 
 -10   8  11     1303.43     1319.88    165.62 o 
  -9   8  11       61.93       72.23     34.42 o 
  -8   8  11     2965.77     3112.63    323.35 o 
  -7   8  11       16.90       23.09     29.08 o 
  -6   8  11     2200.12     1970.17    101.40 o 
  -5   8  11      751.93      710.02     52.20 o 
  -4   8  11     2002.54     2020.64     66.82 o 
  -3   8  11     1735.54     1674.82     60.73 o 
  -2   8  11      533.60      564.63     43.61 o 
  -1   8  11     1565.29     1571.16     46.46 o 
   0   8  11      486.87      574.40     42.13 o 
   1   8  11     1576.16     1873.78    110.04 o 
   2   8  11       27.96        1.78     24.41 o 
   3   8  11      225.22      282.43     38.76 o 
   4   8  11        0.25      -28.04     18.69 o 
   5   8  11       93.39      103.53     25.12 o 
   6   8  11      242.37      193.26     28.96 o 
   7   8  11       12.07      -36.03     27.85 o 
   8   8  11       45.65        3.35     29.92 o 
   9   8  11       71.72       35.77     36.07 o 
 -11   9  11        0.71        6.52     35.24 o 
 -10   9  11      156.55      216.13    112.29 o 
  -9   9  11        0.83      -15.06     32.06 o 
  -8   9  11       94.83      141.29     40.64 o 
  -7   9  11       36.84       68.35     45.82 o 
  -6   9  11       26.58       81.08     38.31 o 
  -5   9  11      351.75      360.37     41.34 o 
  -4   9  11       61.57       64.60     29.21 o 
  -3   9  11      166.09      127.32     31.20 o 
  -2   9  11      122.02      108.84     30.37 o 
  -1   9  11       63.64       51.14     22.29 o 
   0   9  11      441.95      438.92     87.13 o 
   1   9  11        5.95      -15.05     44.32 o 
   2   9  11      203.92      214.19     37.70 o 
   3   9  11      110.28       63.76     34.47 o 
   4   9  11       41.29       35.72     30.51 o 
   5   9  11       20.75       10.68     28.38 o 
   6   9  11      175.32      199.41     39.82 o 
   7   9  11       12.74      -12.73     32.81 o 
   8   9  11       49.72       31.55     51.83 o 
  -9  10  11      159.84      223.62     70.60 o 
  -8  10  11        2.25      -19.53     38.31 o 
  -7  10  11       72.47       25.86     30.45 o 
  -6  10  11        0.77      -37.84     25.22 o 
  -5  10  11        2.72      -22.94     26.30 o 
  -4  10  11        0.49        4.56     27.42 o 
  -3  10  11       92.81       64.13     31.04 o 
  -2  10  11      158.19      159.39     28.45 o 
  -1  10  11      340.53      170.42     37.84 o 
   0  10  11      157.88      113.26     37.93 o 
   1  10  11        5.92      -31.20     27.88 o 
   2  10  11      214.66      233.93     40.95 o 
   3  10  11       45.92       26.36     31.81 o 
   4  10  11       15.14        3.14     29.84 o 
   5  10  11       37.20       58.38     33.65 o 
   6  10  11        0.24      -11.18     32.63 o 
  -7  11  11       17.77      -22.94     29.61 o 
  -6  11  11       63.40        7.84     30.26 o 
  -5  11  11       68.06        9.87     29.61 o 
  -4  11  11        5.41      -38.94     25.96 o 
  -3  11  11        3.51      -36.80     27.09 o 
  -2  11  11       49.66      -43.56     41.31 o 
  -1  11  11      110.55      135.68     37.66 o 
   0  11  11       19.43       -1.55     30.59 o 
   1  11  11      287.72      327.46     61.97 o 
   2  11  11      215.04      191.49     41.14 o 
   3  11  11       55.21      118.96     39.03 o 
   4  11  11      643.14      796.93     62.24 o 
  -3  12  11       24.12      -37.03     31.87 o 
  -2  12  11       17.00       -2.25     51.08 o 
  -1  12  11       25.61       -2.25     48.07 o 
   0  12  11        1.41      -24.69     31.28 o 
   1  12  11       43.68       48.83     42.06 o 
 -15   0  12      244.24      184.77     60.84 o 
 -14   0  12      308.98      255.38     60.84 o 
 -13   0  12      347.49      461.93     71.36 o 
 -12   0  12       93.57      174.26     52.58 o 
 -11   0  12     2011.12     1988.95    101.40 o 
 -10   0  12      184.27      168.25     47.32 o 
  -9   0  12     3390.31     3449.11    123.93 o 
  -8   0  12     4125.30     4098.07    132.20 o 
  -7   0  12     5561.95     5640.85    153.23 o 
  -6   0  12    19780.29    19921.00    355.28 o 
  -5   0  12     1134.75     1208.54     65.35 o 
  -4   0  12    23279.91    24499.04    404.85 o 
  -3   0  12      895.07      853.26     53.33 o 
  -2   0  12    13849.13    13465.54    176.09 o 
  -1   0  12     1003.74      979.90     55.58 o 
   0   0  12     6056.39     6076.70     95.94 o 
   1   0  12     1340.75     1311.00     38.62 o 
   3   0  12     2815.14     2794.14    102.15 o 
   4   0  12      337.59      340.25     45.82 o 
   5   0  12     1413.54     1400.07     76.61 o 
   6   0  12      246.76      222.33     45.07 o 
   7   0  12        5.81      -41.69     27.79 o 
   8   0  12       25.39       12.02     36.05 o 
   9   0  12       12.88      -45.07     30.04 o 
  10   0  12       66.96      -30.80     40.56 o 
  11   0  12      196.31      159.24     59.34 o 
  12   0  12       43.51      -10.52     45.82 o 
 -15   1  12       27.74       19.54     38.48 o 
 -14   1  12        1.16      -42.48     28.32 o 
 -13   1  12        1.65      -22.91     30.42 o 
 -12   1  12        3.58       -0.98     25.88 o 
 -11   1  12       48.17       78.27     30.54 o 
 -10   1  12      648.28      610.83     45.68 o 
  -9   1  12       41.28       67.46     25.48 o 
  -8   1  12      947.24      952.10     58.59 o 
  -7   1  12      265.41      296.88     42.06 o 
  -6   1  12     1541.46     1612.30     58.21 o 
  -5   1  12      427.59      465.67     34.79 o 
  -4   1  12     4637.92     4743.27     88.69 o 
  -3   1  12     7494.89     7401.61     98.82 o 
  -2   1  12       14.14        0.58     10.83 o 
  -1   1  12     3809.69     3741.56     51.43 o 
   0   1  12     1057.58     1121.39     29.93 o 
   1   1  12     1294.65     1132.19     33.17 o 
   2   1  12      838.72      775.38     27.33 o 
   3   1  12       99.60      112.83     23.35 o 
   4   1  12     1534.79     1543.99     55.24 o 
   5   1  12      310.67      255.43     32.30 o 
   6   1  12       78.05        4.10     22.76 o 
   7   1  12      175.53      126.07     29.98 o 
   8   1  12        3.97      -14.20     22.01 o 
   9   1  12        2.94        5.99     27.26 o 
  10   1  12        3.68      -37.44     24.96 o 
  11   1  12        5.62      -21.77     27.26 o 
  12   1  12       28.01       -4.46     46.19 o 
 -15   2  12      381.39      479.52     57.32 o 
 -14   2  12       15.12      -12.84     32.39 o 
 -13   2  12      777.09      803.12     54.95 o 
 -12   2  12      369.16      377.34     49.95 o 
 -11   2  12      444.56      509.54     45.44 o 
 -10   2  12      727.05      713.53     77.74 o 
  -9   2  12      172.29      168.47     30.37 o 
  -8   2  12     2506.33     2563.28     72.38 o 
  -7   2  12        2.03       -6.84     17.74 o 
  -6   2  12     1449.13     1301.28     48.78 o 
  -5   2  12      166.13      270.33    102.90 o 
  -4   2  12     2865.79     2729.89     65.05 o 
  -3   2  12      662.02      686.23     45.78 o 
  -2   2  12       21.55       -5.89     10.67 o 
  -1   2  12      257.63      265.35     22.01 o 
   0   2  12      434.39      427.66     18.77 o 
   1   2  12      985.81     1030.22     35.30 o 
   2   2  12       32.15       15.95     13.21 o 
   3   2  12        0.67      -17.98     12.20 o 
   4   2  12      241.31      268.43     31.52 o 
   5   2  12       38.95       38.68     21.17 o 
   6   2  12      226.09      237.04     35.30 o 
   7   2  12      502.48      485.34     43.54 o 
   8   2  12        3.50       -1.82     25.48 o 
   9   2  12       97.58       64.12     30.00 o 
  10   2  12        0.66       -6.94     23.09 o 
  11   2  12       28.93       -0.55     25.26 o 
  12   2  12       11.65       -3.46     34.76 o 
 -15   3  12        6.01      -35.38     35.54 o 
 -14   3  12      467.03      532.73     64.60 o 
 -13   3  12       31.91       18.58     30.54 o 
 -12   3  12       76.32      104.47     33.47 o 
 -11   3  12      362.15      278.98     39.57 o 
 -10   3  12      276.42      232.63     34.11 o 
  -9   3  12      122.55       90.17     25.22 o 
  -8   3  12       63.38       70.99     33.80 o 
  -7   3  12      138.99      143.70     26.54 o 
  -6   3  12        8.92      -22.69     15.13 o 
  -5   3  12      151.24      102.95     31.55 o 
  -4   3  12      169.43      174.19     18.62 o 
  -3   3  12       79.70       64.02     14.57 o 
  -2   3  12      406.64      405.93     22.55 o 
  -1   3  12       21.66       24.39     10.59 o 
   0   3  12      132.22      132.34     13.77 o 
   1   3  12      425.27      423.12     23.97 o 
   2   3  12      217.87      181.52     19.57 o 
   3   3  12     1220.50     1149.37     35.36 o 
   4   3  12      216.09      198.83     28.13 o 
   5   3  12     2882.98     2644.73     74.33 o 
   6   3  12     1165.35     1142.94     52.83 o 
   7   3  12      209.88      193.69     32.88 o 
   8   3  12     1291.27     1094.66     99.52 o 
   9   3  12        1.06        4.91     22.22 o 
  10   3  12     1466.67     1647.85     58.81 o 
  11   3  12       58.25       51.98     27.86 o 
  12   3  12      984.23     1079.73     89.76 o 
 -14   4  12       40.60       43.56     36.65 o 
 -13   4  12       42.43       10.77     30.26 o 
 -12   4  12      107.59       86.41     35.57 o 
 -11   4  12       73.84       46.66     28.91 o 
 -10   4  12      218.10      227.18     37.93 o 
  -9   4  12        6.29      -26.01     21.17 o 
  -8   4  12       31.56      -12.00     31.92 o 
  -7   4  12       47.19       11.68     27.04 o 
  -6   4  12      206.42      194.63     26.82 o 
  -5   4  12      306.53      296.84     24.47 o 
  -4   4  12       93.57      114.67     20.30 o 
  -3   4  12        0.29       -5.53     11.26 o 
  -2   4  12       18.14       24.95     13.28 o 
  -1   4  12     1594.33     1615.28     34.11 o 
   0   4  12     1549.92     1556.54     32.81 o 
   1   4  12       23.55       -2.20     12.03 o 
   2   4  12       65.05       39.63     14.63 o 
   3   4  12      388.19      379.14     26.04 o 
   4   4  12      133.49      152.68     25.54 o 
   5   4  12      473.44      527.22     44.32 o 
   6   4  12      522.70      523.67     54.46 o 
   7   4  12      198.89      219.85     57.84 o 
   8   4  12      316.22      310.06     40.32 o 
   9   4  12      204.15      204.32     32.16 o 
  10   4  12        2.27       27.92     26.19 o 
  11   4  12      487.78      551.32     44.79 o 
 -14   5  12        0.85       -1.68     31.32 o 
 -13   5  12       79.97       37.12     35.57 o 
 -12   5  12       30.92       46.13     31.44 o 
 -11   5  12      220.57      179.96     39.81 o 
 -10   5  12       56.78       65.63     29.67 o 
  -9   5  12      977.66      925.73     64.97 o 
  -8   5  12       26.59       35.16     22.99 o 
  -7   5  12      407.73      457.61     38.48 o 
  -6   5  12      114.94       96.41     25.72 o 
  -5   5  12      530.29      444.04     34.38 o 
  -4   5  12        5.23       -0.87     12.71 o 
  -3   5  12      759.47      770.56     29.32 o 
  -2   5  12       48.90       32.93     14.15 o 
  -1   5  12      105.91       86.95     13.90 o 
   0   5  12       21.84       24.41     14.23 o 
   1   5  12       10.42        9.28     12.91 o 
   2   5  12        4.31        4.27     14.30 o 
   3   5  12       73.50       44.15     16.71 o 
   4   5  12      526.66      513.24     30.48 o 
   5   5  12      299.83      345.43     36.05 o 
   6   5  12      514.31      484.09     41.96 o 
   7   5  12      243.44      247.68     36.77 o 
   8   5  12      340.16      379.33     38.42 o 
   9   5  12        8.28       18.96     24.57 o 
  10   5  12      281.89      291.86     42.39 o 
  11   5  12        0.50      -21.54     27.11 o 
 -13   6  12      240.32      243.98     44.88 o 
 -12   6  12        4.23        5.34     28.55 o 
 -11   6  12      595.69      577.62     68.35 o 
 -10   6  12      240.57      255.73     38.67 o 
  -9   6  12      425.18      519.05     51.83 o 
  -8   6  12      685.62      742.44     47.66 o 
  -7   6  12      327.73      315.03     40.18 o 
  -6   6  12       76.92       64.22     24.96 o 
  -5   6  12       40.92       31.82     38.68 o 
  -4   6  12      908.48     1068.62     47.66 o 
  -3   6  12      105.50      101.81     18.19 o 
  -2   6  12     1717.08     1734.42     95.22 o 
  -1   6  12       74.69       74.93     14.35 o 
   0   6  12      639.24      644.62     37.92 o 
   1   6  12      310.49      310.49     25.19 o 
   2   6  12      324.48      291.01     48.78 o 
   3   6  12     1400.54     1444.99     58.99 o 
   4   6  12      184.49      195.04     25.41 o 
   5   6  12      833.50      780.39     36.18 o 
   6   6  12      207.61      166.28     26.38 o 
   7   6  12      747.06      771.52     40.10 o 
   8   6  12       71.81       63.07     26.59 o 
   9   6  12      228.65      261.76     44.07 o 
  10   6  12        4.16       -8.35     32.92 o 
 -12   7  12      373.69      487.40     99.15 o 
 -11   7  12      328.43      336.15     46.17 o 
 -10   7  12      580.61      610.28     84.12 o 
  -9   7  12     1244.78     1316.56    197.54 o 
  -8   7  12      907.30      846.98     51.77 o 
  -7   7  12     1724.86     1844.40    130.69 o 
  -6   7  12      112.61      160.33     31.85 o 
  -5   7  12     1954.93     2031.70     67.98 o 
  -4   7  12        0.20       20.91     22.82 o 
  -3   7  12     2434.49     2462.02     77.74 o 
  -2   7  12      250.92      196.79     43.56 o 
  -1   7  12     1590.32     1828.84     63.73 o 
   0   7  12     1094.72     1099.28     74.36 o 
   1   7  12      797.47      790.42     36.71 o 
   2   7  12     1142.70     1074.76     39.96 o 
   3   7  12     1763.79     1966.19     52.45 o 
   4   7  12      488.11      462.31     52.49 o 
   5   7  12        4.07      -12.21     16.62 o 
   6   7  12      127.72      119.52     31.57 o 
   7   7  12        1.06      -17.97     27.04 o 
   8   7  12        2.36      -41.68     27.79 o 
   9   7  12       30.58       -5.58     31.28 o 
 -11   8  12        1.28        7.12     33.35 o 
 -10   8  12       53.14       64.91     34.41 o 
  -9   8  12      151.37      194.11     67.98 o 
  -8   8  12       92.56      158.79     37.61 o 
  -7   8  12       22.67       55.86     30.90 o 
  -6   8  12        2.98       12.95     29.15 o 
  -5   8  12       61.88       68.56     31.74 o 
  -4   8  12       66.74       60.09     39.81 o 
  -3   8  12       30.95       75.49     27.09 o 
  -2   8  12      193.23      238.83     33.35 o 
  -1   8  12       10.02       41.41     26.66 o 
   0   8  12       50.11       21.37     24.49 o 
   1   8  12        0.77       17.82     25.97 o 
   2   8  12       22.39        9.01     40.56 o 
   3   8  12        0.19      -15.39     23.81 o 
   4   8  12        6.12      -38.58     25.72 o 
   5   8  12        3.62      -18.69     21.27 o 
   6   8  12       65.38       20.06     28.45 o 
   7   8  12       13.73      -32.16     28.32 o 
   8   8  12       15.98       -2.73     32.35 o 
 -10   9  12      255.18      377.34    119.05 o 
  -9   9  12      303.00      398.54     64.97 o 
  -8   9  12      507.77      653.98     66.10 o 
  -7   9  12      854.72      919.13     86.38 o 
  -6   9  12      295.65      239.28     42.00 o 
  -5   9  12      987.95      875.49     50.98 o 
  -4   9  12        0.85      -13.90     27.09 o 
  -3   9  12      630.46      577.27     47.80 o 
  -2   9  12       21.77      -22.48     20.52 o 
  -1   9  12     1234.27     1101.88     81.87 o 
   0   9  12      332.97      307.96     60.09 o 
   1   9  12     1197.46     1197.93     61.34 o 
   2   9  12      368.64      413.49     45.39 o 
   3   9  12      240.68      170.81     36.89 o 
   4   9  12      179.90      155.52     37.95 o 
   5   9  12        1.09      -26.68     27.04 o 
   6   9  12      122.14      120.47     35.70 o 
   7   9  12        1.11      -39.06     45.82 o 
  -8  10  12        7.73      -12.88     35.03 o 
  -7  10  12       31.76       -5.67     36.05 o 
  -6  10  12        4.73      -41.69     27.79 o 
  -5  10  12      148.35       86.82     33.17 o 
  -4  10  12       51.65       29.80     30.22 o 
  -3  10  12       11.11      -18.57     26.66 o 
  -2  10  12      134.92      118.35     34.95 o 
  -1  10  12       93.02       12.79     29.61 o 
   0  10  12      163.24      137.74     38.60 o 
   1  10  12       67.99       35.54     40.18 o 
   2  10  12       48.97       22.71     32.10 o 
   3  10  12      177.88      193.15     40.61 o 
   4  10  12       80.28       46.17     35.32 o 
   5  10  12      260.20      258.39     56.33 o 
  -6  11  12       48.84       24.74     33.26 o 
  -5  11  12       12.71      -32.65     44.32 o 
  -4  11  12        3.89       -4.12     28.85 o 
  -3  11  12       55.54       51.08     46.57 o 
  -2  11  12        5.90      -60.84     40.56 o 
  -1  11  12        0.32       -6.46     29.30 o 
   0  11  12       36.44      -41.82     27.88 o 
   1  11  12        0.04      -30.73     27.60 o 
   2  11  12       21.89      -26.87     29.98 o 
   3  11  12       41.25       10.86     34.71 o 
 -15   1  13       10.21      -48.19     32.13 o 
 -14   1  13      274.91      281.78     46.66 o 
 -13   1  13       53.51       19.04     33.47 o 
 -12   1  13      568.03      646.63     53.89 o 
 -11   1  13       36.80       22.83     26.54 o 
 -10   1  13     1060.83     1228.22     58.42 o 
  -9   1  13        2.97       14.72     23.74 o 
  -8   1  13     1470.43     1481.84     71.73 o 
  -7   1  13      181.29      191.94     30.04 o 
  -6   1  13     4690.96     4504.49     94.00 o 
  -5   1  13     2361.23     2347.27     75.49 o 
  -4   1  13     7245.50     7241.00    360.91 o 
  -3   1  13     5445.28     5419.64     79.30 o 
  -2   1  13     5938.78     5529.28    106.13 o 
  -1   1  13     6254.15     6004.43     82.39 o 
   0   1  13      327.13      355.37     19.62 o 
   1   1  13     5296.53     5229.30     76.70 o 
   2   1  13      529.23      470.42     52.20 o 
   3   1  13     4205.55     4049.97     91.09 o 
   4   1  13      469.73      435.70     37.93 o 
   5   1  13     3282.47     3076.91     82.06 o 
   6   1  13      226.34      209.28     45.07 o 
   7   1  13      400.38      421.40     43.40 o 
   8   1  13      178.60      182.73     49.20 o 
   9   1  13       14.89      -35.68     26.02 o 
  10   1  13      183.89      199.14     40.08 o 
  11   1  13        2.88      -30.54     30.22 o 
 -14   2  13       22.02       -0.34     33.88 o 
 -13   2  13      129.80       75.02     35.24 o 
 -12   2  13        5.50        0.03     38.31 o 
 -11   2  13      490.89      501.63     47.00 o 
 -10   2  13       27.16       14.67     31.55 o 
  -9   2  13      247.68      204.73     32.88 o 
  -8   2  13      653.26      596.41     43.17 o 
  -7   2  13      140.58      178.47     29.73 o 
  -6   2  13       42.42       23.94     30.42 o 
  -5   2  13      416.82      385.45     46.19 o 
  -4   2  13      167.81      204.05     21.39 o 
  -3   2  13     1437.19     1381.30     60.73 o 
  -2   2  13      471.98      428.31     21.90 o 
  -1   2  13      370.86      356.35     26.24 o 
   0   2  13     2122.89     2165.37     65.13 o 
   1   2  13      586.77      593.86     27.86 o 
   2   2  13     1655.29     1612.55     72.21 o 
   3   2  13      323.47      287.95     38.31 o 
   4   2  13     1447.59     1319.16     53.70 o 
   5   2  13      123.38      147.76     28.68 o 
   6   2  13      152.89      191.46     44.32 o 
   7   2  13      540.40      598.71     47.23 o 
   8   2  13      662.18      631.54     48.95 o 
   9   2  13      375.49      334.76     77.36 o 
  10   2  13      163.76      142.12     30.58 o 
  11   2  13      250.03      265.35     45.30 o 
 -14   3  13        7.14       29.85     33.15 o 
 -13   3  13       14.65       10.42     32.35 o 
 -12   3  13      244.77      248.91     39.03 o 
 -11   3  13       19.35      -14.08     23.62 o 
 -10   3  13        2.52       -9.19     22.38 o 
  -9   3  13      254.93      250.50     34.51 o 
  -8   3  13      173.31      147.50     28.62 o 
  -7   3  13      477.24      441.65     64.97 o 
  -6   3  13        1.40      -15.55     16.19 o 
  -5   3  13      530.27      490.13     28.92 o 
  -4   3  13       29.98        4.94     16.72 o 
  -3   3  13      904.36      861.95     31.05 o 
  -2   3  13        6.93      -14.45      9.63 o 
  -1   3  13      355.64      300.45     19.46 o 
   0   3  13      116.24       98.77     16.99 o 
   1   3  13        2.87      -15.46     12.02 o 
   2   3  13       37.71       10.07     13.98 o 
   3   3  13      172.97      159.87     27.09 o 
   4   3  13      997.73      922.25     53.33 o 
   5   3  13      447.05      531.42     41.63 o 
   6   3  13      153.41      197.55     32.88 o 
   7   3  13       44.50       11.49     24.69 o 
   8   3  13        2.24       20.32     27.16 o 
   9   3  13        0.09      -24.92     26.29 o 
  10   3  13       30.15       27.07     26.88 o 
  11   3  13       16.35       -9.30     26.60 o 
 -14   4  13      203.43      170.61     43.62 o 
 -13   4  13      319.06      393.27     57.84 o 
 -12   4  13        9.22      -22.59     51.45 o 
 -11   4  13      102.82       77.44     30.37 o 
 -10   4  13       40.28       -1.08     24.36 o 
  -9   4  13       48.62       29.03     26.01 o 
  -8   4  13      181.78      140.66     31.55 o 
  -7   4  13      159.48      111.73     26.01 o 
  -6   4  13      168.86      164.60     36.05 o 
  -5   4  13      224.36      208.48     20.92 o 
  -4   4  13        1.11      -18.62     12.41 o 
  -3   4  13      447.34      396.65     24.25 o 
  -2   4  13       28.76       34.80     12.38 o 
  -1   4  13      458.10      405.58     21.29 o 
   0   4  13       65.77       47.94     15.37 o 
   1   4  13       85.47       92.83     16.87 o 
   2   4  13        2.42       -8.65     13.19 o 
   3   4  13      542.38      537.12     28.48 o 
   4   4  13        8.31       20.23     42.06 o 
   5   4  13       25.81       -0.75     20.71 o 
   6   4  13      196.44      216.64     32.93 o 
   7   4  13        0.94      -34.59     23.06 o 
   8   4  13      367.70      388.39     45.14 o 
   9   4  13      250.27      316.44     36.98 o 
  10   4  13      487.59      595.53     74.69 o 
  11   4  13      394.36      364.33     40.70 o 
 -13   5  13      316.81      260.67     44.76 o 
 -12   5  13      364.74      420.37     49.09 o 
 -11   5  13        4.28      -22.14     27.35 o 
 -10   5  13      483.70      592.44     63.84 o 
  -9   5  13      136.97      129.92     30.54 o 
  -8   5  13      549.52      465.31     98.40 o 
  -7   5  13     1260.09     1285.98     53.86 o 
  -6   5  13       24.69      -16.12     15.66 o 
  -5   5  13      742.43      662.01     30.49 o 
  -4   5  13      203.24      160.53     20.22 o 
  -3   5  13      896.42      865.49     32.37 o 
  -2   5  13       29.90       27.10     13.12 o 
  -1   5  13      274.75      222.45     22.11 o 
   0   5  13        0.66      -18.35     13.28 o 
   1   5  13       22.26        6.68     13.96 o 
   2   5  13        3.57      -14.36     13.94 o 
   3   5  13      147.97      150.41     21.73 o 
   4   5  13       25.03       -0.63     23.35 o 
   5   5  13     1254.26     1227.98     55.17 o 
   6   5  13        8.59       -2.49     25.56 o 
   7   5  13      763.30      763.73     49.13 o 
   8   5  13        1.02      -24.24     22.11 o 
   9   5  13      456.75      509.49     43.21 o 
  10   5  13       78.30       70.25     29.47 o 
 -13   6  13       68.75       56.69     36.77 o 
 -12   6  13        1.32      -43.80     29.20 o 
 -11   6  13      265.60      304.27     45.14 o 
 -10   6  13        9.23      -20.01     26.54 o 
  -9   6  13      510.72      589.77     93.89 o 
  -8   6  13      387.43      408.60     42.98 o 
  -7   6  13      201.26      217.65     35.85 o 
  -6   6  13     1109.63     1037.65    107.78 o 
  -5   6  13       17.82       23.97     21.22 o 
  -4   6  13     1988.09     1981.50     90.51 o 
  -3   6  13       74.44       98.79     25.34 o 
  -2   6  13     2613.41     2651.41     48.89 o 
  -1   6  13       28.98       35.32     17.71 o 
   0   6  13      546.56      530.23     29.27 o 
   1   6  13       48.15       52.14     18.51 o 
   2   6  13     1107.43     1256.98     48.60 o 
   3   6  13        1.42       19.71     27.84 o 
   4   6  13      750.77      758.56     35.66 o 
   5   6  13        8.38      -18.32     23.52 o 
   6   6  13       50.59        9.82     27.56 o 
   7   6  13       36.44        7.59     23.05 o 
   8   6  13      135.31      118.56     29.39 o 
   9   6  13        5.73      -20.45     32.19 o 
 -12   7  13       36.97       37.85     61.22 o 
 -11   7  13       32.08       31.04     35.32 o 
 -10   7  13      275.30      329.01     44.58 o 
  -9   7  13        0.49       41.91     31.66 o 
  -8   7  13      798.95      782.68     55.21 o 
  -7   7  13       91.28      119.64     32.19 o 
  -6   7  13     1998.30     1901.42    122.06 o 
  -5   7  13       12.96       28.54     24.43 o 
  -4   7  13      992.44      999.72     50.32 o 
  -3   7  13      179.20      208.08     40.56 o 
  -2   7  13     1516.42     1642.14     49.25 o 
  -1   7  13      267.06      234.33     34.95 o 
   0   7  13      680.95      653.51     43.51 o 
   1   7  13      692.54      656.25     35.04 o 
   2   7  13        0.24        2.19     19.78 o 
   3   7  13      420.20      402.12     54.29 o 
   4   7  13      154.72      100.82     24.41 o 
   5   7  13       28.16      -19.23     23.52 o 
   6   7  13      218.55      185.52     56.33 o 
   7   7  13        3.58      -28.54     29.21 o 
   8   7  13      133.35       96.53     38.43 o 
   9   7  13        1.89      -20.54     30.31 o 
 -11   8  13      341.17      435.02     54.14 o 
 -10   8  13       95.92       93.76     38.06 o 
  -9   8  13      991.81     1132.45     74.74 o 
  -8   8  13        0.14       19.18     32.72 o 
  -7   8  13     2448.16     2543.07    312.84 o 
  -6   8  13       36.33       46.94     30.80 o 
  -5   8  13     2920.82     3128.59    334.62 o 
  -4   8  13     1101.02     1092.54    143.09 o 
  -3   8  13     1698.38     1911.66    120.18 o 
  -2   8  13     1281.65     1278.21     60.01 o 
  -1   8  13     1504.25     1364.45    187.78 o 
   0   8  13     1935.83     2018.04     71.16 o 
   1   8  13      360.86      372.41     40.63 o 
   2   8  13     1747.93     1864.60     68.51 o 
   3   8  13       12.26      -53.33     36.80 o 
   4   8  13      577.01      678.25     53.57 o 
   5   8  13      355.75      394.53     45.59 o 
   6   8  13      297.27      299.42     50.70 o 
   7   8  13      470.10      428.50     52.95 o 
   8   8  13        1.28      -37.84     32.66 o 
 -10   9  13        0.68      -10.57     38.31 o 
  -9   9  13        5.59      -14.53     32.83 o 
  -8   9  13       32.44       40.20     35.48 o 
  -7   9  13      182.53      257.97     66.10 o 
  -6   9  13      162.60      178.20     39.66 o 
  -5   9  13       99.28       66.23     32.19 o 
  -4   9  13      378.20      444.08     87.88 o 
  -3   9  13      106.76      137.45     51.08 o 
  -2   9  13      528.36      507.35     47.53 o 
  -1   9  13        4.79       32.30     42.81 o 
   0   9  13       44.44       32.30     45.82 o 
   1   9  13       86.87      115.67     48.82 o 
   2   9  13      168.22      209.73     64.22 o 
   3   9  13       68.83       49.78     37.18 o 
   4   9  13       52.53       18.64     31.74 o 
   5   9  13       39.33       57.91     35.04 o 
   6   9  13       30.31        9.76     51.08 o 
  -8  10  13      167.44      189.75     53.70 o 
  -7  10  13       45.02       12.90     37.92 o 
  -6  10  13      224.09      329.59     48.37 o 
  -5  10  13        0.90      -19.53     37.56 o 
  -4  10  13       94.16       65.31     30.79 o 
  -3  10  13        8.26      -16.52     33.80 o 
  -2  10  13      160.24      133.14     37.13 o 
  -1  10  13       14.00      -11.64     29.74 o 
   0  10  13      279.64      269.29     43.80 o 
   1  10  13       10.75       17.52     33.04 o 
   2  10  13       11.89      -33.76     40.56 o 
   3  10  13        0.30      -32.30     31.44 o 
   4  10  13      115.51       91.97     36.46 o 
  -5  11  13       21.34      -32.32     29.47 o 
  -4  11  13        5.24      -36.80     36.80 o 
  -3  11  13        0.96      -26.29     42.81 o 
  -2  11  13       83.12       12.02     48.82 o 
  -1  11  13       23.44      -20.62     31.74 o 
   0  11  13       53.73       40.08     33.88 o 
   1  11  13        8.66      -24.29     28.55 o 
   2  11  13       18.87      -42.53     40.18 o 
 -14   0  14       81.32      108.91     59.34 o 
 -13   0  14      224.86      166.00     60.09 o 
 -12   0  14       10.91       -5.26     41.31 o 
 -11   0  14      256.72      262.14     57.08 o 
 -10   0  14      263.98      246.36     54.83 o 
  -9   0  14      561.10      667.74     63.84 o 
  -8   0  14      929.10      809.70     66.85 o 
  -7   0  14     2265.36     2302.16     99.15 o 
  -6   0  14     3543.25     3806.64    123.18 o 
  -5   0  14     2016.57     2000.21     84.88 o 
  -4   0  14     1205.42     1161.22     63.09 o 
  -3   0  14     8527.96     8624.09    136.73 o 
  -2   0  14      162.73      211.03     27.79 o 
  -1   0  14     8192.00     8035.68    125.32 o 
   0   0  14     1244.50     1258.11     44.02 o 
   1   0  14     6563.65     6365.68    169.00 o 
   2   0  14     2309.79     2293.15     99.90 o 
   3   0  14     2748.30     2413.32    102.90 o 
   4   0  14     9000.95     9084.71    218.57 o 
   5   0  14     1748.89     1762.86     92.39 o 
   6   0  14     3797.53     3763.07    136.70 o 
   7   0  14       45.94       53.33     40.56 o 
   8   0  14      689.37      726.33     72.86 o 
   9   0  14      358.01      402.60     71.36 o 
  10   0  14      127.32      196.04     62.34 o 
  11   0  14      609.39      790.92     92.39 o 
 -14   1  14      142.02      125.93     48.45 o 
 -13   1  14      131.40      111.27     36.57 o 
 -12   1  14      271.19      242.77     41.67 o 
 -11   1  14       38.24       -3.65     27.85 o 
 -10   1  14       59.86       41.15     29.20 o 
  -9   1  14      595.46      513.61     44.07 o 
  -8   1  14        1.92       28.69     24.69 o 
  -7   1  14      105.32      154.39     29.84 o 
  -6   1  14      423.61      475.13     38.24 o 
  -5   1  14      704.78      707.06     40.57 o 
  -4   1  14      390.48      456.38     34.24 o 
  -3   1  14     1766.34     1865.70     85.32 o 
  -2   1  14     1589.62     1545.48     36.44 o 
  -1   1  14      247.19      295.33     23.63 o 
   0   1  14     1849.24     1769.55     44.32 o 
   1   1  14      239.65      235.22     29.30 o 
   2   1  14      801.86      758.05     43.26 o 
   3   1  14      394.30      425.87     38.48 o 
   4   1  14       11.00       33.05     24.43 o 
   5   1  14     1254.46     1208.12     66.10 o 
   6   1  14      402.45      436.73     42.22 o 
   7   1  14      427.13      468.29     46.19 o 
   8   1  14        0.01      -18.16     25.56 o 
   9   1  14      144.00      137.19     58.96 o 
  10   1  14      221.58      177.51     39.54 o 
  11   1  14       68.27       91.64     42.06 o 
 -14   2  14       69.00       47.14     51.45 o 
 -13   2  14       28.16      -45.76     30.51 o 
 -12   2  14      348.49      325.29     44.88 o 
 -11   2  14      209.77      180.13     37.66 o 
 -10   2  14      176.49      191.64     36.38 o 
  -9   2  14      552.48      615.28     45.83 o 
  -8   2  14       53.04       59.34     27.07 o 
  -7   2  14     1358.20     1251.36     53.11 o 
  -6   2  14        1.12        2.77     20.69 o 
  -5   2  14      891.20      818.27     42.22 o 
  -4   2  14      205.84      249.35     34.16 o 
  -3   2  14     1022.73      957.45     30.19 o 
  -2   2  14      444.86      474.31     27.11 o 
  -1   2  14     1071.05      937.87     35.45 o 
   0   2  14      777.20      808.58     32.03 o 
   1   2  14      449.31      436.78     35.67 o 
   2   2  14     1325.48     1277.34    132.95 o 
   3   2  14      228.51      213.58     30.80 o 
   4   2  14      241.72      230.53     32.63 o 
   5   2  14      378.06      333.45     36.91 o 
   6   2  14       12.80        0.70     23.63 o 
   7   2  14      308.30      358.30     42.45 o 
   8   2  14       87.70       90.61     31.60 o 
   9   2  14       37.15       -0.88     30.26 o 
  10   2  14       29.17       36.01     33.45 o 
  11   2  14        6.01       -3.34     35.29 o 
 -14   3  14       14.05        5.04     37.17 o 
 -13   3  14     1009.56      978.41     61.07 o 
 -12   3  14      166.30      216.60     42.93 o 
 -11   3  14      861.77      839.88     52.45 o 
 -10   3  14     1185.25     1209.29     58.95 o 
  -9   3  14      924.67      932.90     50.45 o 
  -8   3  14      205.05      200.95     32.05 o 
  -7   3  14        3.53       -3.67     21.22 o 
  -6   3  14      412.01      469.25     36.15 o 
  -5   3  14      179.62      163.63     22.35 o 
  -4   3  14      257.98      192.47     21.46 o 
  -3   3  14      607.67      578.34     27.75 o 
  -2   3  14       11.47      -16.62     11.08 o 
  -1   3  14       16.46       -6.17     13.96 o 
   0   3  14       34.56       35.09     15.89 o 
   1   3  14       24.95      -20.12     16.78 o 
   2   3  14       19.77       -9.45     25.54 o 
   3   3  14        4.47       -8.97     19.57 o 
   4   3  14       73.63       50.16     22.53 o 
   5   3  14       16.35       17.24     23.10 o 
   6   3  14      488.87      522.63     44.07 o 
   7   3  14      432.29      413.35     48.07 o 
   8   3  14       50.23       65.33     30.79 o 
   9   3  14      283.84      296.58     44.16 o 
  10   3  14        2.13      -23.04     26.45 o 
 -13   4  14       89.13       69.48     36.65 o 
 -12   4  14      361.05      470.91     49.49 o 
 -11   4  14      245.39      194.81     37.42 o 
 -10   4  14      191.99      209.17     36.65 o 
  -9   4  14      611.49      619.03     48.01 o 
  -8   4  14      315.77      318.96     37.13 o 
  -7   4  14      217.28      265.59     33.72 o 
  -6   4  14       48.91       15.65     17.01 o 
  -5   4  14      159.37      197.37     22.88 o 
  -4   4  14      131.27      129.61     20.05 o 
  -3   4  14       12.99        3.40     14.26 o 
  -2   4  14      103.98      115.11     16.06 o 
  -1   4  14       41.07       31.57     16.00 o 
   0   4  14        1.58      -18.73     12.48 o 
   1   4  14        1.50      -19.37     12.91 o 
   2   4  14        3.40      -16.21     13.37 o 
   3   4  14       53.20       65.63     23.27 o 
   4   4  14      105.39       65.27     26.41 o 
   5   4  14      166.17      164.31     31.07 o 
   6   4  14       53.79       23.49     25.72 o 
   7   4  14        4.71      -11.55     25.72 o 
   8   4  14       10.93      -30.10     26.49 o 
   9   4  14        0.98       -4.25     26.00 o 
  10   4  14       20.14       26.41     28.55 o 
 -13   5  14        0.39      -29.02     31.04 o 
 -12   5  14        5.09      -33.05     28.98 o 
 -11   5  14        5.17      -27.36     27.56 o 
 -10   5  14        5.71      -37.42     24.95 o 
  -9   5  14        9.30        6.82     26.63 o 
  -8   5  14      202.39      240.21     35.05 o 
  -7   5  14        0.12      -18.68     25.54 o 
  -6   5  14        2.64      -25.11     19.91 o 
  -5   5  14      125.43      151.77     21.84 o 
  -4   5  14      269.63      289.72     33.23 o 
  -3   5  14      240.88      226.07     22.33 o 
  -2   5  14       58.28       48.59     14.69 o 
  -1   5  14       38.94       55.19     17.35 o 
   0   5  14      316.80      355.57     42.24 o 
   1   5  14        3.62      -11.01     14.35 o 
   2   5  14       93.10       58.72     18.85 o 
   3   5  14       25.57       27.78     21.81 o 
   4   5  14       27.48       13.42     28.17 o 
   5   5  14        8.77      -17.42     24.66 o 
   6   5  14        0.04      -23.04     23.10 o 
   7   5  14      167.58      142.71     35.57 o 
   8   5  14       17.32        5.47     25.28 o 
   9   5  14        8.98      -19.49     24.25 o 
 -12   6  14      139.94      154.59     40.61 o 
 -11   6  14       32.51       -9.30     30.80 o 
 -10   6  14      225.29      204.22     39.54 o 
  -9   6  14      398.27      402.88     45.22 o 
  -8   6  14      298.42      319.17     41.42 o 
  -7   6  14      973.29     1000.85     52.83 o 
  -6   6  14      173.18      114.19     30.75 o 
  -5   6  14      902.24      900.96     46.06 o 
  -4   6  14       79.36       71.37     25.76 o 
  -3   6  14     1023.36     1016.12     46.59 o 
  -2   6  14       28.59       30.70     19.01 o 
  -1   6  14     1367.99     1384.44     44.46 o 
   0   6  14      255.09      315.81     36.02 o 
   1   6  14      341.54      342.77     29.37 o 
   2   6  14      484.52      534.54     35.55 o 
   3   6  14      874.86      877.56     38.58 o 
   4   6  14      503.20      391.64     40.95 o 
   5   6  14       47.05       11.33     30.80 o 
   6   6  14      166.06       96.74     30.51 o 
   7   6  14        2.45       -5.03     24.47 o 
   8   6  14      218.76      183.40     32.43 o 
   9   6  14        6.11       45.33     35.04 o 
 -11   7  14      141.26      114.80     48.82 o 
 -10   7  14      244.76      243.96     41.34 o 
  -9   7  14      173.82      194.98     40.63 o 
  -8   7  14      419.66      480.78     51.08 o 
  -7   7  14      212.69      264.12     39.30 o 
  -6   7  14     1340.70     1288.83     75.11 o 
  -5   7  14       12.30       -1.35     26.63 o 
  -4   7  14     1118.51     1154.01     83.37 o 
  -3   7  14      208.88      287.45     35.39 o 
  -2   7  14     2642.37     2825.03     83.06 o 
  -1   7  14      180.86      125.49     32.51 o 
   0   7  14     2102.99     2200.60     73.20 o 
   1   7  14      197.39      247.45     36.65 o 
   2   7  14     1344.65     1416.14     48.68 o 
   3   7  14      496.34      607.92     37.63 o 
   4   7  14      169.14      142.76     33.88 o 
   5   7  14      875.68      881.98     51.23 o 
   6   7  14        3.56        6.41     31.44 o 
   7   7  14      753.30      893.79     82.25 o 
   8   7  14        7.38       19.80     32.63 o 
 -10   8  14        1.76      -22.00     35.30 o 
  -9   8  14       13.44       16.08     32.63 o 
  -8   8  14       10.02      -14.66     25.99 o 
  -7   8  14       24.68       14.25     29.44 o 
  -6   8  14        6.50        8.45     30.99 o 
  -5   8  14       94.05      117.95     46.94 o 
  -4   8  14        3.01        8.40     27.48 o 
  -3   8  14      216.24      214.82     54.08 o 
  -2   8  14       54.67       60.90     31.07 o 
  -1   8  14       73.86       33.15     29.92 o 
   0   8  14       48.05       82.25     32.40 o 
   1   8  14      379.92      374.77     43.80 o 
   2   8  14      160.48      179.80     36.65 o 
   3   8  14       45.25       30.80     44.32 o 
   4   8  14        0.21       17.83     42.06 o 
   5   8  14        0.54       60.84     48.07 o 
   6   8  14        4.99       28.00     36.84 o 
   7   8  14       24.90       23.00     35.48 o 
  -9   9  14       94.95      141.59     48.45 o 
  -8   9  14      107.46       70.35     37.61 o 
  -7   9  14      119.31      134.43     37.66 o 
  -6   9  14      533.26      681.75     56.71 o 
  -5   9  14       15.56       17.24     29.94 o 
  -4   9  14      608.81      585.87     74.36 o 
  -3   9  14       74.40       87.24     34.51 o 
  -2   9  14      768.44      756.04     51.51 o 
  -1   9  14      289.30      429.64     66.10 o 
   0   9  14     1233.42     1142.44     85.63 o 
   1   9  14      388.93      392.08     66.85 o 
   2   9  14      596.75      713.76     59.13 o 
   3   9  14      326.53      383.52     48.32 o 
   4   9  14      237.07      199.85     43.17 o 
   5   9  14      505.69      648.96     89.38 o 
  -7  10  14        9.23       -3.30     34.33 o 
  -6  10  14       22.68       60.59     35.89 o 
  -5  10  14        2.47      -10.81     31.50 o 
  -4  10  14       94.69      120.93     53.33 o 
  -3  10  14       51.53       63.09     47.32 o 
  -2  10  14       12.39      -12.77     39.81 o 
  -1  10  14       12.87      -18.03     50.32 o 
   0  10  14       22.16       -5.98     32.28 o 
   1  10  14       41.19       -7.63     32.51 o 
   2  10  14      194.06      167.63     89.38 o 
   3  10  14       47.51       59.63     36.07 o 
  -2  11  14       75.30       18.03     46.57 o 
  -1  11  14       22.87       -3.21     35.24 o 
 -14   1  15        1.12      -47.28     31.52 o 
 -13   1  15       22.22      -20.28     32.81 o 
 -12   1  15        4.37       -2.59     31.07 o 
 -11   1  15      181.06      216.05     39.57 o 
 -10   1  15      102.95       50.79     30.80 o 
  -9   1  15      184.13      237.19     35.85 o 
  -8   1  15      523.80      610.00     45.35 o 
  -7   1  15      457.67      499.87     42.75 o 
  -6   1  15      536.44      665.64     64.22 o 
  -5   1  15     2059.15     2067.55     64.24 o 
  -4   1  15     2685.65     2755.89     73.84 o 
  -3   1  15     1143.98     1097.90     33.60 o 
  -2   1  15     2466.87     2501.96     47.08 o 
  -1   1  15     1760.55     1717.96     38.18 o 
   0   1  15     3269.38     3308.11     74.53 o 
   1   1  15      164.98      175.76     42.81 o 
   2   1  15     3703.58     3488.91     88.93 o 
   3   1  15        7.96        0.14     23.59 o 
   4   1  15     4315.09     4148.75    227.96 o 
   5   1  15      115.09      125.43     30.22 o 
   6   1  15     1322.71     1173.10     59.34 o 
   7   1  15      437.04      442.29     46.45 o 
   8   1  15      373.34      412.61     47.51 o 
   9   1  15      269.04      224.52     42.20 o 
  10   1  15       39.25       34.93     35.82 o 
 -14   2  15      382.43      459.32     60.02 o 
 -13   2  15        0.35      -51.83     34.55 o 
 -12   2  15      438.03      490.66     52.02 o 
 -11   2  15       48.17       42.00     30.79 o 
 -10   2  15      594.29      572.47     51.25 o 
  -9   2  15      420.12      476.44     44.86 o 
  -8   2  15      838.76      871.49     68.35 o 
  -7   2  15      510.52      545.86     44.88 o 
  -6   2  15       63.84       28.10     23.21 o 
  -5   2  15      834.60      897.91     36.81 o 
  -4   2  15      756.23      804.28     48.47 o 
  -3   2  15      333.08      341.32     24.02 o 
  -2   2  15     2793.58     2762.81     49.99 o 
  -1   2  15      804.39      692.31     32.05 o 
   0   2  15     1085.22      917.86     35.37 o 
   1   2  15      762.89      690.97     55.96 o 
   2   2  15      559.76      506.70     41.43 o 
   3   2  15      139.58      145.26     44.69 o 
   4   2  15      109.13      118.16     28.85 o 
   5   2  15      135.47      115.14     28.94 o 
   6   2  15      134.21      104.59     37.56 o 
   7   2  15     1203.35     1094.03     58.36 o 
   8   2  15       74.84       63.84     44.32 o 
   9   2  15       69.98       40.51     31.60 o 
  10   2  15      108.57       83.19     39.50 o 
 -13   3  15       81.80      125.98     39.26 o 
 -12   3  15      170.38      208.75     40.89 o 
 -11   3  15        0.20      -21.69     26.95 o 
 -10   3  15      792.55      744.09     61.22 o 
  -9   3  15       11.01       -1.69     26.54 o 
  -8   3  15      141.68      114.73     39.81 o 
  -7   3  15      110.29       96.70     26.79 o 
  -6   3  15      683.36      754.30     34.67 o 
  -5   3  15      141.28      154.63     21.70 o 
  -4   3  15      127.59      102.58     20.03 o 
  -3   3  15      108.29       95.85     19.17 o 
  -2   3  15       76.50       55.99     16.37 o 
  -1   3  15      567.92      511.92     54.08 o 
   0   3  15        1.15      -21.17     14.11 o 
   1   3  15      895.69      778.43     33.89 o 
   2   3  15        1.42      -12.67     20.66 o 
   3   3  15      897.81      841.16     46.42 o 
   4   3  15       31.26       25.72     24.69 o 
   5   3  15       20.80       15.98     23.30 o 
   6   3  15        1.07       -8.65     24.69 o 
   7   3  15       73.56       43.74     29.39 o 
   8   3  15       46.40       20.25     30.51 o 
   9   3  15       12.90      -19.18     30.80 o 
  10   3  15       40.48       25.63     29.58 o 
 -13   4  15      350.44      554.21     57.54 o 
 -12   4  15      766.91      804.52     62.43 o 
 -11   4  15      121.31       55.66     32.58 o 
 -10   4  15      643.39      664.81     48.30 o 
  -9   4  15      166.06      146.54     34.25 o 
  -8   4  15      689.39      627.35     45.76 o 
  -7   4  15        6.03        8.12     18.52 o 
  -6   4  15      106.46       67.99     20.67 o 
  -5   4  15      150.15      140.38     21.77 o 
  -4   4  15        2.53      -21.00     14.00 o 
  -3   4  15       77.06       98.31     17.03 o 
  -2   4  15       82.98       46.03     18.11 o 
  -1   4  15       43.71       28.04     16.40 o 
   0   4  15      216.68      202.91     23.74 o 
   1   4  15      359.62      382.73     51.62 o 
   2   4  15      242.60      263.13     33.94 o 
   3   4  15      423.76      379.37     50.70 o 
   4   4  15       97.81       45.62     24.28 o 
   5   4  15        2.52        0.89     24.41 o 
   6   4  15       15.24       24.37     27.07 o 
   7   4  15       18.33      -21.45     27.35 o 
   8   4  15       22.02        9.93     30.26 o 
   9   4  15      115.63      108.14     37.37 o 
 -12   5  15      201.94      243.54     42.63 o 
 -11   5  15      496.89      595.43     53.14 o 
 -10   5  15        3.84      -44.97     31.17 o 
  -9   5  15     1520.05     1360.17     81.50 o 
  -8   5  15       11.54       -3.41     24.16 o 
  -7   5  15     1496.20     1626.01     62.61 o 
  -6   5  15      285.38      313.67     36.91 o 
  -5   5  15      343.62      386.58     33.87 o 
  -4   5  15      104.48       56.92     18.38 o 
  -3   5  15      118.61       72.73     17.44 o 
  -2   5  15     1247.08     1173.22     86.05 o 
  -1   5  15      187.06      191.33     23.94 o 
   0   5  15      199.95      238.09     25.07 o 
   1   5  15       41.24       28.91     17.41 o 
   2   5  15      100.89       87.76     20.51 o 
   3   5  15       12.36      -20.85     24.06 o 
   4   5  15      111.19       80.52     29.73 o 
   5   5  15        7.75      -17.45     25.48 o 
   6   5  15       59.28        4.89     28.65 o 
   7   5  15        1.87      -13.07     28.11 o 
   8   5  15       83.47       60.90     33.70 o 
   9   5  15       33.28       42.55     28.39 o 
 -12   6  15        0.86      -37.13     30.79 o 
 -11   6  15       10.25      -31.14     31.57 o 
 -10   6  15       19.11        9.40     30.46 o 
  -9   6  15       26.12      -16.33     28.32 o 
  -8   6  15      275.91      281.77     41.10 o 
  -7   6  15      423.62      362.19     41.96 o 
  -6   6  15       93.73       79.90     28.77 o 
  -5   6  15      517.81      616.82     42.93 o 
  -4   6  15        4.70      -19.89     21.47 o 
  -3   6  15      507.64      548.19     86.75 o 
  -2   6  15        1.79      -18.65     16.90 o 
  -1   6  15     1195.69     1175.73     42.64 o 
   0   6  15      135.25      161.64     31.19 o 
   1   6  15      506.99      486.81     34.46 o 
   2   6  15        5.82        1.72     20.59 o 
   3   6  15      147.74      182.09     34.08 o 
   4   6  15       35.83       -7.26     26.25 o 
   5   6  15      200.25      201.90     38.90 o 
   6   6  15       45.64       10.71     28.32 o 
   7   6  15      237.40      198.01     41.34 o 
   8   6  15       35.80       58.71     29.11 o 
 -11   7  15        0.90      -41.93     32.13 o 
 -10   7  15        9.11      -36.14     29.08 o 
  -9   7  15       27.90       30.18     34.18 o 
  -8   7  15        3.59      -38.15     30.80 o 
  -7   7  15       85.06       27.17     34.93 o 
  -6   7  15        5.85       -6.34     25.96 o 
  -5   7  15      635.06      630.49     48.01 o 
  -4   7  15       11.51      -28.54     24.43 o 
  -3   7  15      676.06      831.00     71.36 o 
  -2   7  15      195.26      203.05     35.58 o 
  -1   7  15      853.42      922.21     53.52 o 
   0   7  15      772.20      806.88     60.09 o 
   1   7  15      338.92      332.88     48.82 o 
   2   7  15     1614.53     1594.43     52.20 o 
   3   7  15       15.34      -23.34     26.16 o 
   4   7  15      324.56      438.11     47.79 o 
   5   7  15       22.53       20.54     29.20 o 
   6   7  15      201.45      201.17     44.32 o 
   7   7  15      205.55      198.20     41.39 o 
 -10   8  15        8.02       28.90     33.47 o 
  -9   8  15        1.44      -36.60     28.32 o 
  -8   8  15       35.79        8.52     29.84 o 
  -7   8  15       48.39       29.43     31.60 o 
  -6   8  15      852.63      844.74     99.15 o 
  -5   8  15      198.75      249.81     39.30 o 
  -4   8  15     1094.12      990.72     79.62 o 
  -3   8  15     1004.78     1058.70    115.30 o 
  -2   8  15      433.15      440.83     46.20 o 
  -1   8  15      805.30      785.28     52.38 o 
   0   8  15      629.77      735.00     51.20 o 
   1   8  15     1676.25     1815.43     71.93 o 
   2   8  15       80.39       81.44     33.88 o 
   3   8  15     1504.28     1522.51     94.64 o 
   5   8  15     1277.53     1449.65    108.16 o 
   6   8  15      418.27      518.27     87.13 o 
  -8   9  15       18.93       -6.03     31.81 o 
  -7   9  15       18.26      -38.82     28.65 o 
  -6   9  15        2.15      -15.02     29.74 o 
  -5   9  15       38.15       24.88     31.04 o 
  -4   9  15       57.96       99.90     46.57 o 
  -3   9  15      127.15      141.17     37.08 o 
  -2   9  15        7.01       -4.29     29.61 o 
  -1   9  15      241.04      310.96     60.09 o 
   0   9  15        3.31        4.51     40.56 o 
   1   9  15      129.59      125.44     53.33 o 
   2   9  15      123.86      190.78     56.33 o 
   3   9  15       17.93       14.43     33.41 o 
   4   9  15        1.55      -27.04     50.32 o 
  -5  10  15       38.86       63.09     48.07 o 
  -4  10  15       10.24        7.51     43.56 o 
  -3  10  15       47.15       98.40     51.83 o 
  -2  10  15        0.74       26.29     42.81 o 
  -1  10  15      170.38      142.71     54.08 o 
   0  10  15      221.50      273.01     48.11 o 
   1  10  15       75.44       19.95     34.23 o 
   2  10  15       28.46        4.75     34.65 o 
 -13   0  16        2.49        0.00     51.83 o 
 -12   0  16      196.07      141.96     63.09 o 
 -11   0  16        1.91      -10.52     46.57 o 
 -10   0  16       88.48       60.09     49.57 o 
  -9   0  16       42.93      -12.77     38.31 o 
  -8   0  16        5.97      -39.06     32.30 o 
  -7   0  16     1025.88     1083.10     74.36 o 
  -6   0  16      640.99      766.13     65.35 o 
  -5   0  16      842.87      780.41     63.09 o 
  -4   0  16       76.94       44.64     23.59 o 
  -3   0  16       65.79       89.75     26.19 o 
  -2   0  16     5178.65     5284.49    103.60 o 
  -1   0  16      566.98      584.37     59.34 o 
   0   0  16     4326.07     4695.96    150.22 o 
   1   0  16      546.11      458.93     60.84 o 
   2   0  16     4327.72     4144.64    141.96 o 
   3   0  16     2107.43     1865.01     97.64 o 
   4   0  16     1788.87     1632.92     92.39 o 
   5   0  16     2902.61     2667.95    117.92 o 
   6   0  16       94.92       25.54     39.81 o 
   7   0  16     3337.04     3113.36    135.95 o 
   8   0  16        2.18       -9.01     43.56 o 
   9   0  16     1402.98     1328.72     99.90 o 
 -13   1  16      199.13      152.30     51.45 o 
 -12   1  16      206.34      187.98     40.42 o 
 -11   1  16      313.48      307.15     68.35 o 
 -10   1  16       13.71      -37.31     32.67 o 
  -9   1  16      328.74      358.19     43.46 o 
  -8   1  16       41.56      -16.52     27.09 o 
  -7   1  16      197.31      227.39     36.43 o 
  -6   1  16      122.92      188.56     31.60 o 
  -5   1  16      209.95      239.89     26.73 o 
  -4   1  16      624.77      664.25     30.05 o 
  -3   1  16      248.47      317.27     29.24 o 
  -2   1  16       14.94        6.73     16.26 o 
  -1   1  16      491.41      547.02     31.77 o 
   0   1  16       27.63       83.32     24.69 o 
   1   1  16      504.28      499.55     76.61 o 
   2   1  16        4.67       47.46     37.18 o 
   3   1  16      948.63      870.52     50.17 o 
   4   1  16      441.56      492.65     48.45 o 
   5   1  16        4.68       22.20     26.01 o 
   6   1  16      461.07      457.54     46.82 o 
   7   1  16       41.62       36.28     29.73 o 
   8   1  16      455.99      594.94     56.03 o 
   9   1  16       41.73       13.16     34.75 o 
 -13   2  16        3.91      -40.57     32.92 o 
 -12   2  16      192.30      191.78     40.57 o 
 -11   2  16      178.14      166.33     39.54 o 
 -10   2  16       10.08      -32.25     58.21 o 
  -9   2  16      747.09      903.00     85.25 o 
  -8   2  16        0.74       -6.67     25.34 o 
  -7   2  16        1.07       -1.96     24.36 o 
  -6   2  16        3.41      -22.82     17.34 o 
  -5   2  16       47.57       67.35     20.87 o 
  -4   2  16      854.78      849.87     32.35 o 
  -3   2  16     1349.14     1383.40     37.78 o 
  -2   2  16      502.78      472.58     29.51 o 
  -1   2  16      218.15      259.48     25.96 o 
   0   2  16     1452.69     1264.20     55.17 o 
   1   2  16     1274.73     1301.52     56.47 o 
   2   2  16        7.73        3.11     22.29 o 
   3   2  16      821.26      793.71     48.01 o 
   4   2  16       61.50       47.16     26.82 o 
   5   2  16      595.29      583.36     48.30 o 
   6   2  16       21.24      -18.03     24.96 o 
   7   2  16       45.13       40.31     31.32 o 
   8   2  16       14.68      -13.23     28.67 o 
   9   2  16      110.12      137.19     39.29 o 
 -13   3  16       29.74       10.08     35.82 o 
 -12   3  16     1173.57     1253.23     67.18 o 
 -11   3  16       40.15       14.65     33.46 o 
 -10   3  16     1395.05     1369.94     73.61 o 
  -9   3  16     1458.59     1474.05     65.80 o 
  -8   3  16      513.57      563.25     48.19 o 
  -7   3  16      830.27      804.57     49.11 o 
  -6   3  16       72.71       55.30     21.65 o 
  -5   3  16     1441.40     1515.45     50.53 o 
  -4   3  16       64.23      104.59     21.97 o 
  -3   3  16      616.59      599.85     28.04 o 
  -2   3  16     1085.09     1087.63     42.84 o 
  -1   3  16        5.26        0.42     16.63 o 
   0   3  16      265.85      348.71     28.30 o 
   1   3  16        2.81       -0.88     27.42 o 
   2   3  16      256.71      300.19     36.91 o 
   3   3  16      102.27      102.28     27.60 o 
   4   3  16        3.16        6.51     23.42 o 
   5   3  16        5.90        3.38     24.96 o 
   6   3  16       86.58       44.26     35.30 o 
   7   3  16       37.42       36.25     29.92 o 
   8   3  16       25.28       11.98     32.39 o 
   9   3  16       97.74       93.48     37.97 o 
 -12   4  16       68.28       11.76     44.32 o 
 -11   4  16      555.97      652.39     55.21 o 
 -10   4  16      117.76       95.55     35.29 o 
  -9   4  16      119.07      111.86     34.18 o 
  -8   4  16      839.72      851.79     86.75 o 
  -7   4  16      683.05      667.12     36.96 o 
  -6   4  16      699.03      690.54     35.33 o 
  -5   4  16        1.97      -22.96     15.31 o 
  -4   4  16      171.97      166.12     23.08 o 
  -3   4  16      675.74      669.68     34.37 o 
  -2   4  16      203.21      163.33     23.86 o 
  -1   4  16      343.26      380.49     39.91 o 
   0   4  16       12.06        2.93     15.61 o 
   1   4  16      672.14      690.32     85.63 o 
   2   4  16        5.38      -11.60     21.11 o 
   3   4  16       11.60      -16.40     21.51 o 
   4   4  16       15.79        6.87     24.69 o 
   5   4  16       57.84       23.00     26.72 o 
   6   4  16        5.77      -23.49     23.10 o 
   7   4  16       34.12       17.28     28.67 o 
   8   4  16       11.82       -1.25     30.51 o 
 -12   5  16       39.25       52.04     33.98 o 
 -11   5  16      264.05      288.72     45.83 o 
 -10   5  16       13.78       14.81     30.68 o 
  -9   5  16       73.81       97.04     33.04 o 
  -8   5  16      122.39      102.78     43.94 o 
  -7   5  16       72.41       55.45     28.77 o 
  -6   5  16       12.26       -7.35     25.76 o 
  -5   5  16       82.67        8.69     19.61 o 
  -4   5  16        7.42      -22.92     17.18 o 
  -3   5  16        4.77        0.41     18.96 o 
  -2   5  16      687.16      675.56     35.19 o 
  -1   5  16      125.91      157.17     24.82 o 
   0   5  16      206.90      243.76     27.40 o 
   1   5  16        0.28      -24.85     16.57 o 
   2   5  16      304.90      287.33     41.69 o 
   3   5  16       30.42        9.41     24.72 o 
   4   5  16       69.33       68.82     30.68 o 
   5   5  16       15.85      -26.04     25.48 o 
   6   5  16      139.76       79.52     33.47 o 
   7   5  16       38.50        9.26     29.73 o 
   8   5  16      136.74      142.13     38.23 o 
 -11   6  16       74.96       65.35     35.04 o 
 -10   6  16      177.58      140.03     38.23 o 
  -9   6  16       53.80       60.11     31.04 o 
  -8   6  16      382.52      336.51     42.22 o 
  -7   6  16        3.72      -15.44     24.90 o 
  -6   6  16      627.24      603.32     48.01 o 
  -5   6  16       95.36      130.19     30.37 o 
  -4   6  16      720.81      659.48     70.60 o 
  -3   6  16        4.70      -18.69     25.19 o 
  -2   6  16      664.13      642.81     45.34 o 
  -1   6  16      270.21      218.72     42.81 o 
   0   6  16      830.83      792.56     39.52 o 
   1   6  16      199.39      200.69     31.90 o 
   2   6  16      691.37      693.92     97.64 o 
   3   6  16       76.61       40.54     28.77 o 
   4   6  16      456.10      454.42     70.60 o 
   5   6  16      217.73      220.82     38.50 o 
   6   6  16      141.68       89.05     33.98 o 
   7   6  16       50.08       37.53     45.44 o 
 -10   7  16        0.54      -21.07     30.54 o 
  -9   7  16        1.02      -39.83     26.56 o 
  -8   7  16        6.35      -19.62     25.72 o 
  -7   7  16       95.14       58.95     54.83 o 
  -6   7  16        0.20      -38.87     25.91 o 
  -5   7  16      606.96      583.81     46.56 o 
  -4   7  16        2.49       -0.75     35.30 o 
  -3   7  16      583.08      699.99     96.52 o 
  -2   7  16      113.71       76.09     32.30 o 
  -1   7  16      827.17      775.36     52.83 o 
   0   7  16      436.80      606.67     49.85 o 
   1   7  16      622.64      687.21     50.32 o 
   2   7  16      231.80      375.56     63.09 o 
   3   7  16      635.09      616.74     51.76 o 
   4   7  16      854.71     1020.31     69.10 o 
   5   7  16      307.32      426.97     48.01 o 
   6   7  16      713.74      785.66     84.88 o 
  -9   8  16       18.39       -1.76     30.45 o 
  -8   8  16        9.02      -14.04     30.45 o 
  -7   8  16        8.82      -21.83     28.91 o 
  -6   8  16        3.41      -29.86     27.02 o 
  -5   8  16       85.97       98.40     46.57 o 
  -4   8  16       78.80       65.35     44.32 o 
  -3   8  16       77.99       63.57     34.18 o 
  -2   8  16       23.13       14.63     29.15 o 
  -1   8  16        1.47      -27.62     26.41 o 
   0   8  16        3.01       -2.50     30.79 o 
   1   8  16        2.59      -12.34     28.94 o 
   2   8  16       38.95       38.68     46.19 o 
   5   8  16       85.95      115.67     59.34 o 
  -7   9  16       21.44        0.75     31.66 o 
  -6   9  16       25.94        1.50     43.56 o 
  -5   9  16      246.62      223.83     56.33 o 
  -4   9  16        7.80      -34.94     29.44 o 
  -3   9  16      311.33      378.13     49.11 o 
  -2   9  16       10.45      -16.23     29.77 o 
  -1   9  16      377.30      334.25     64.60 o 
   0   9  16       33.52       22.53     45.07 o 
   1   9  16      273.60      185.52     57.08 o 
   2   9  16      401.11      404.10     69.10 o 
   3   9  16      181.06      183.27     64.60 o 
  -3  10  16        8.99       18.78     48.07 o 
  -2  10  16      111.39      109.66     53.33 o 
  -1  10  16        3.13      -56.33     37.56 o 
 -13   1  17        0.21      -51.27     34.18 o 
 -12   1  17        9.39      -45.13     33.94 o 
 -11   1  17       13.77      -24.79     30.80 o 
 -10   1  17       35.91        5.66     28.32 o 
  -9   1  17       13.06      -11.55     38.31 o 
  -8   1  17      181.92      152.93     35.71 o 
  -7   1  17       13.89      -25.51     24.36 o 
  -6   1  17      127.66      205.40     33.65 o 
  -5   1  17       18.86       14.35     18.95 o 
  -4   1  17      164.05      172.70     21.42 o 
  -3   1  17       32.66       19.62     16.52 o 
  -2   1  17       78.03       64.02     20.56 o 
  -1   1  17     1080.40     1092.85     53.89 o 
   0   1  17      291.04      277.31     36.38 o 
   1   1  17     1415.30     1410.00     61.02 o 
   2   1  17      130.35      130.92     31.60 o 
   3   1  17     1286.25     1251.45     60.28 o 
   4   1  17        0.40       11.75     26.29 o 
   5   1  17     1263.45     1260.01     61.58 o 
   6   1  17      745.11      829.03     55.70 o 
   7   1  17      546.44      559.91     53.86 o 
   8   1  17      434.80      520.97     53.61 o 
 -12   2  17        0.30       24.56     34.33 o 
 -11   2  17     1108.96     1251.06     65.80 o 
 -10   2  17       80.82       52.97     33.15 o 
  -9   2  17      753.71      809.95     60.27 o 
  -8   2  17     1031.37      961.51     54.14 o 
  -7   2  17     1586.27     1591.56    108.91 o 
  -6   2  17      487.93      525.15     36.84 o 
  -5   2  17     1421.02     1502.05     62.63 o 
  -4   2  17      639.37      674.15     31.56 o 
  -3   2  17       50.79        9.20     18.19 o 
  -2   2  17      130.63      159.81     23.50 o 
  -1   2  17      180.55      125.97     53.70 o 
   0   2  17      164.55      221.33     33.26 o 
   1   2  17       53.11       45.26     32.30 o 
   2   2  17      733.69      766.12     50.70 o 
   3   2  17       47.33       47.61     27.91 o 
   4   2  17      130.40       96.39     32.05 o 
   5   2  17        9.75        1.62     25.56 o 
   6   2  17       78.60       29.06     28.92 o 
   7   2  17       52.61       26.71     32.13 o 
   8   2  17      113.14      134.14     40.08 o 
 -12   3  17      367.90      437.37     54.28 o 
 -11   3  17       21.66       14.50     35.57 o 
 -10   3  17      246.13      271.75     43.81 o 
  -9   3  17      366.38      378.94     45.68 o 
  -8   3  17       41.36       41.31     29.74 o 
  -7   3  17      256.56      267.35     32.02 o 
  -6   3  17       56.25       23.77     21.51 o 
  -5   3  17      138.30      136.49     25.00 o 
  -4   3  17      102.11       75.40     19.49 o 
  -3   3  17      178.75      173.66     38.73 o 
  -2   3  17        7.01        0.30     18.57 o 
  -1   3  17       12.59        8.52     17.71 o 
   0   3  17       10.32      -30.66     20.44 o 
   1   3  17       58.79       32.28     25.72 o 
   2   3  17        2.14        6.44     23.59 o 
   3   3  17       52.63       39.43     26.56 o 
   4   3  17      507.20      497.43     46.29 o 
   5   3  17        0.10      -14.66     24.49 o 
   6   3  17        6.20      -12.61     27.32 o 
   7   3  17       21.94       -6.46     30.22 o 
   8   3  17       13.56       -3.33     31.07 o 
 -12   4  17       32.07       88.92     38.23 o 
 -11   4  17      534.67      697.76     88.63 o 
 -10   4  17       17.13       -2.00     31.81 o 
  -9   4  17     1266.58     1368.35     66.11 o 
  -8   4  17       10.54        2.68     41.50 o 
  -7   4  17     2217.22     2373.44    113.82 o 
  -6   4  17      310.84      330.75     50.52 o 
  -5   4  17      645.15      642.00     37.66 o 
  -4   4  17      448.34      459.82     35.26 o 
  -3   4  17      770.27      781.24     38.42 o 
  -2   4  17      472.79      543.71     36.29 o 
  -1   4  17       26.28        6.88     18.34 o 
   0   4  17       53.62       17.42     40.94 o 
   1   4  17      137.89       89.64     30.42 o 
   2   4  17       10.63      -22.53     24.36 o 
   3   4  17      103.24       57.31     29.72 o 
   4   4  17       14.77      -37.12     25.23 o 
   5   4  17      144.28      133.10     56.71 o 
   6   4  17       39.33       46.35     32.39 o 
   7   4  17        0.95      -40.42     26.95 o 
 -11   5  17       41.00       34.17     48.07 o 
 -10   5  17      635.58      728.25     58.31 o 
  -9   5  17       25.73       73.98     31.52 o 
  -8   5  17     1698.34     1751.27     69.89 o 
  -7   5  17       58.79       75.65     32.66 o 
  -6   5  17     1422.06     1457.42     61.50 o 
  -5   5  17      643.30      638.51     46.59 o 
  -4   5  17     1108.04     1097.64     45.71 o 
  -3   5  17      773.40      804.68     67.51 o 
  -2   5  17      339.45      326.26     51.23 o 
  -1   5  17     1248.14     1327.92     78.59 o 
   0   5  17      144.11      150.27     38.41 o 
   1   5  17      134.25      108.05     30.81 o 
   2   5  17      123.17       80.97     41.69 o 
   3   5  17        7.91      -26.66     26.56 o 
   4   5  17       74.26       57.73     31.85 o 
   5   5  17       13.66      -33.32     28.55 o 
   6   5  17       29.08      -23.79     28.13 o 
   7   5  17       10.59       -6.24     33.17 o 
 -10   6  17       79.75       29.17     59.71 o 
  -9   6  17        0.42      -12.87     28.41 o 
  -8   6  17       63.21       16.22     30.26 o 
  -7   6  17      308.55      274.30     41.43 o 
  -6   6  17       22.84       -0.84     38.68 o 
  -5   6  17      407.66      464.19     64.60 o 
  -4   6  17       33.70      -38.53     28.62 o 
  -3   6  17      179.40      221.10     51.08 o 
  -2   6  17       96.04       80.45     30.68 o 
  -1   6  17       58.45       15.18     21.43 o 
   0   6  17      114.00      101.00     25.26 o 
   1   6  17       39.21        4.87     28.65 o 
   2   6  17      161.89      164.65     35.82 o 
   3   6  17      156.97      166.38     52.95 o 
   4   6  17        5.97      -13.83     29.84 o 
   5   6  17       94.73       97.86     35.30 o 
   6   6  17       16.10       -0.85     31.66 o 
  -9   7  17       74.61       82.92     36.10 o 
  -8   7  17      156.73      129.96     36.91 o 
  -7   7  17        9.19      -39.14     26.09 o 
  -6   7  17      124.78      126.42     33.94 o 
  -5   7  17       26.16      -30.80     36.05 o 
  -4   7  17        1.42      -38.33     25.55 o 
  -3   7  17       37.24       27.38     29.61 o 
  -2   7  17       15.61      -13.79     29.08 o 
  -1   7  17       63.94       61.61     36.80 o 
   0   7  17      281.70      396.43     82.62 o 
   1   7  17      486.26      648.96     81.12 o 
   2   7  17       54.24       87.13     48.82 o 
   3   7  17      672.99      765.86     57.86 o 
   4   7  17       16.10       19.84     33.65 o 
   5   7  17      483.49      466.91     51.15 o 
  -8   8  17       49.93       48.80     34.75 o 
  -7   8  17       75.93       61.59     31.21 o 
  -6   8  17        3.02      -40.56     39.81 o 
  -5   8  17       47.70       48.07     45.82 o 
  -4   8  17       92.92       99.50     35.54 o 
  -3   8  17       26.34       47.44     32.81 o 
  -2   8  17       25.42      -19.74     28.13 o 
  -1   8  17       36.43       24.33     32.05 o 
   0   8  17      286.04      327.64     42.75 o 
   1   8  17       35.94       18.13     31.81 o 
   2   8  17      499.26      719.57     84.88 o 
  -5   9  17       24.77      -22.53     41.31 o 
  -4   9  17        7.15      -13.41     30.65 o 
  -3   9  17        2.50        5.09     33.57 o 
  -2   9  17       18.02        8.40     29.44 o 
  -1   9  17        2.64        5.26     42.81 o 
   0   9  17       56.51       -9.01     43.56 o 
   1   9  17       46.21       87.13     55.58 o 
 -12   0  18        1.56      -17.28     47.32 o 
 -11   0  18       66.08       14.27     48.07 o 
 -10   0  18       57.17       -3.00     43.56 o 
  -9   0  18       58.37        2.25     39.06 o 
  -8   0  18       50.05      -29.29     35.30 o 
  -7   0  18        6.45      -18.78     38.31 o 
  -6   0  18      958.00      980.58     53.52 o 
  -5   0  18      221.12      201.96     34.01 o 
  -4   0  18      328.68      293.26     36.68 o 
  -3   0  18      182.11      172.28     29.77 o 
  -2   0  18      545.45      500.99     63.09 o 
  -1   0  18      263.92      350.02     57.84 o 
   0   0  18       59.93       80.37     38.31 o 
   1   0  18      517.80      516.77     65.35 o 
   2   0  18        8.79        9.01     37.56 o 
   3   0  18     1613.58     1490.96     93.89 o 
   4   0  18      695.29      706.80     70.60 o 
   5   0  18      819.54      848.76     78.87 o 
   6   0  18     1096.97     1096.62     88.63 o 
   7   0  18      169.63      213.32     57.84 o 
   8   0  18     1187.53     1270.13    102.90 o 
 -12   1  18      372.84      384.85     51.73 o 
 -11   1  18        0.70      -45.01     30.00 o 
 -10   1  18      193.35      180.21     39.82 o 
  -9   1  18       45.51       -5.35     35.30 o 
  -8   1  18      681.83      695.66     55.21 o 
  -7   1  18      426.25      496.10     49.13 o 
  -6   1  18      549.63      615.19     39.88 o 
  -5   1  18      581.14      587.58     42.61 o 
  -4   1  18        4.43      -18.47     15.66 o 
  -3   1  18       19.23       22.26     19.94 o 
  -2   1  18      191.18      164.62     31.85 o 
  -1   1  18      139.12      164.76     31.57 o 
   0   1  18      477.94      538.71     47.13 o 
   1   1  18      102.87       99.85     30.12 o 
   2   1  18      471.28      535.93     47.79 o 
   3   1  18       99.89       78.80     37.93 o 
   4   1  18      593.72      661.70     92.39 o 
   5   1  18       24.85       26.41     30.15 o 
   6   1  18      128.59      144.67     39.03 o 
   7   1  18      129.29      116.06     38.76 o 
   8   1  18       11.01        7.19     35.04 o 
 -12   2  18        0.81      -40.97     33.94 o 
 -11   2  18      309.41      310.86     48.25 o 
 -10   2  18      203.61      145.96     38.76 o 
  -9   2  18       58.93       52.14     33.72 o 
  -8   2  18      318.46      295.29     41.10 o 
  -7   2  18      241.43      184.49     30.60 o 
  -6   2  18      273.51      317.46     32.92 o 
  -5   2  18       21.66       13.00     18.81 o 
  -4   2  18       14.49       -6.67     17.65 o 
  -3   2  18       46.78        9.26     20.04 o 
  -2   2  18       50.43       11.90     24.72 o 
  -1   2  18       43.57        8.74     27.79 o 
   0   2  18        0.38      -31.87     21.24 o 
   1   2  18       54.45       23.94     29.08 o 
   2   2  18      179.09      108.53     36.05 o 
   3   2  18       14.86       19.18     47.70 o 
   4   2  18      208.64      181.19     37.08 o 
   5   2  18      105.54       52.91     31.32 o 
   6   2  18      225.90      251.58     51.08 o 
   7   2  18       41.68       17.29     57.08 o 
 -11   3  18      664.31      644.39     60.48 o 
 -10   3  18      186.46      259.20     43.46 o 
  -9   3  18      556.72      527.70     50.95 o 
  -8   3  18     1432.72     1474.00     69.32 o 
  -7   3  18      802.26      780.90     43.20 o 
  -6   3  18     2180.17     2320.71     62.83 o 
  -5   3  18      369.30      339.85     36.74 o 
  -4   3  18     2728.84     2825.64    114.00 o 
  -3   3  18      148.09      131.11     26.46 o 
  -2   3  18     1344.65     1512.71     50.56 o 
  -1   3  18      532.87      585.69     50.79 o 
   0   3  18      709.55      630.08     48.00 o 
   1   3  18      681.45      735.01     52.84 o 
   2   3  18       55.72       40.53     28.38 o 
   3   3  18      410.57      485.58     48.06 o 
   4   3  18        8.79      -26.97     51.83 o 
   5   3  18       15.19       16.41     28.94 o 
   6   3  18       64.50       34.73     39.81 o 
   7   3  18        1.69      -20.56     29.84 o 
 -11   4  18       82.51      109.78     39.25 o 
 -10   4  18      321.33      414.36     54.46 o 
  -9   4  18      146.57      118.95     36.60 o 
  -8   4  18       25.21       17.74     31.04 o 
  -7   4  18      560.55      591.47     43.65 o 
  -6   4  18      238.10      306.78     33.37 o 
  -5   4  18     1698.34     1760.95     70.36 o 
  -4   4  18       17.21       25.96     24.74 o 
  -3   4  18     1532.69     1687.21    110.07 o 
  -2   4  18      213.78      237.79     30.84 o 
  -1   4  18      661.31      731.60     73.23 o 
   0   4  18      576.08      668.15     51.44 o 
   1   4  18      226.57      170.38     54.83 o 
   2   4  18      389.34      470.36     79.62 o 
   3   4  18       24.64      -33.54     24.16 o 
   4   4  18      113.23      109.40     34.01 o 
   5   4  18       37.69       10.78     29.39 o 
   6   4  18       18.32       29.66     33.94 o 
 -10   5  18      389.02      446.51     69.48 o 
  -9   5  18        1.66       21.01     30.51 o 
  -8   5  18      438.88      498.61     49.85 o 
  -7   5  18       47.05       36.25     30.45 o 
  -6   5  18      174.75      156.02     34.95 o 
  -5   5  18       46.37      105.91     45.82 o 
  -4   5  18       50.09       33.32     24.86 o 
  -3   5  18       37.31       76.36     25.07 o 
  -2   5  18       77.79       54.10     24.00 o 
  -1   5  18        0.06       -0.59     25.46 o 
   0   5  18       10.40      -10.64     32.30 o 
   1   5  18       97.98       99.44     32.61 o 
   2   5  18        5.82      -18.05     51.08 o 
   3   5  18       40.00      -24.76     29.20 o 
   4   5  18       14.33       -8.74     29.77 o 
   5   5  18       16.06       -1.69     31.81 o 
   6   5  18        5.55        7.94     32.19 o 
  -9   6  18      144.42      153.24     42.06 o 
  -8   6  18        5.60        1.50     32.30 o 
  -7   6  18      224.23      236.60     39.54 o 
  -6   6  18        2.99      -10.52     36.80 o 
  -5   6  18      128.95      163.74     51.83 o 
  -4   6  18       34.82       -3.05     29.31 o 
  -3   6  18      431.41      454.87     63.47 o 
  -2   6  18        1.37      -25.19     30.04 o 
  -1   6  18      364.37      417.19     88.63 o 
   0   6  18      320.06      247.90     40.08 o 
   1   6  18      405.00      514.61    195.66 o 
   2   6  18      189.51      224.52     67.98 o 
   3   6  18      144.34      154.13     69.10 o 
   4   6  18       50.43       16.44     33.47 o 
   5   6  18       70.91       83.19     38.73 o 
  -8   7  18        9.92      -12.27     30.54 o 
  -7   7  18        3.59      -26.66     28.31 o 
  -6   7  18        1.23      -45.07     38.31 o 
  -5   7  18        0.17       13.52     40.56 o 
  -4   7  18       25.26       35.43     31.54 o 
  -3   7  18        6.52      -37.84     25.23 o 
  -2   7  18       40.86       45.24     32.12 o 
  -1   7  18       65.97       65.42     33.41 o 
   0   7  18       70.63       60.05     31.87 o 
   1   7  18      177.78      132.95     51.08 o 
   2   7  18      159.21      225.33     57.84 o 
   3   7  18      119.35      104.40     51.83 o 
  -6   8  18        2.70      -22.53     42.81 o 
  -5   8  18       47.30      105.91     51.08 o 
  -4   8  18       19.25       43.66     39.06 o 
  -3   8  18       20.73      -14.44     29.92 o 
  -2   8  18        0.07      -31.04     27.32 o 
  -1   8  18        6.86        2.17     49.20 o 
   0   8  18        5.06       -5.07     30.37 o 
   1   8  18       20.04       16.52     48.82 o 
 -11   1  19        5.48      -29.39     32.88 o 
 -10   1  19        0.06      -12.96     35.30 o 
  -9   1  19        7.40       -2.50     31.85 o 
  -8   1  19       88.40       45.07     34.52 o 
  -7   1  19       19.57       -5.23     23.68 o 
  -6   1  19      107.33       51.69     22.23 o 
  -5   1  19       89.27       59.62     20.90 o 
  -4   1  19       27.63       17.71     21.89 o 
  -3   1  19       13.11       -8.86     25.12 o 
  -2   1  19        2.60        1.62     31.92 o 
  -1   1  19       23.62       37.88     26.09 o 
   0   1  19       65.75       56.78     31.17 o 
   1   1  19        0.45      -11.25     25.88 o 
   2   1  19       97.52       71.07     31.52 o 
   3   1  19        0.82      -32.32     45.44 o 
   4   1  19      287.44      221.51     39.82 o 
   5   1  19       67.41       19.56     29.84 o 
   6   1  19      312.01      236.56     61.97 o 
 -11   2  19        0.79      -13.57     33.45 o 
 -10   2  19      874.90      907.88     61.20 o 
  -9   2  19        8.71       18.07     33.70 o 
  -8   2  19      811.30      718.70     44.88 o 
  -7   2  19      708.80      741.10     42.30 o 
  -6   2  19      366.18      456.25     38.02 o 
  -5   2  19      183.82      227.21     26.42 o 
  -4   2  19      373.85      367.06     39.60 o 
  -3   2  19      311.74      333.48     41.39 o 
  -2   2  19        9.70       -8.93     25.02 o 
  -1   2  19      444.81      538.46     52.20 o 
   0   2  19       18.39       -9.29     25.97 o 
   1   2  19      689.28      721.61     51.85 o 
   2   2  19       55.54       23.90     30.00 o 
   3   2  19      380.40      362.56     52.20 o 
   4   2  19       93.53      102.56     54.46 o 
   5   2  19      172.18      137.05     37.75 o 
   6   2  19       16.54      -41.07     29.05 o 
 -11   3  19      373.89      482.66     53.61 o 
 -10   3  19       35.10       61.80     37.42 o 
  -9   3  19      131.84      170.46     32.42 o 
  -8   3  19      105.02      107.96     30.06 o 
  -7   3  19       14.25        2.07     26.95 o 
  -6   3  19      245.88      269.19     40.57 o 
  -5   3  19      236.17      218.97     31.03 o 
  -4   3  19      310.47      346.99     34.97 o 
  -3   3  19        0.56       26.47     23.63 o 
  -2   3  19        2.41       -5.51     28.85 o 
  -1   3  19        3.24       -8.18     28.62 o 
   0   3  19        5.92      -14.37     29.20 o 
   1   3  19       84.86       77.88     34.33 o 
   2   3  19       24.81       13.60     39.43 o 
   3   3  19       81.11       26.38     29.94 o 
   4   3  19      152.43      169.16     59.34 o 
   5   3  19       16.99      -34.28     29.73 o 
   6   3  19       20.17        3.09     32.39 o 
 -10   4  19      241.33      329.25     49.07 o 
  -9   4  19       20.90       15.55     34.95 o 
  -8   4  19      584.07      663.51     55.99 o 
  -7   4  19      148.23      185.46     40.35 o 
  -6   4  19     1820.55     1788.80     58.21 o 
  -5   4  19      398.00      448.80     56.03 o 
  -4   4  19      597.55      624.96     44.61 o 
  -3   4  19     1196.71     1234.47     79.22 o 
  -2   4  19      371.82      503.25     77.36 o 
  -1   4  19     1312.15     1365.18     66.16 o 
   0   4  19        9.42      -28.18     30.22 o 
   1   4  19      689.32      666.14     56.25 o 
   2   4  19       13.15      -12.46     26.84 o 
   3   4  19      342.00      379.40     58.21 o 
   4   4  19       46.49      -19.09     35.68 o 
   5   4  19       32.76       17.90     30.51 o 
  -9   5  19      138.34      133.64     39.57 o 
  -8   5  19        1.03        6.09     32.13 o 
  -7   5  19      486.00      567.57     51.77 o 
  -6   5  19      303.84      325.23     63.09 o 
  -5   5  19      770.23      772.50     57.19 o 
  -4   5  19      546.74      599.21     55.65 o 
  -3   5  19     1279.04     1281.91     52.17 o 
  -2   5  19      654.64      688.51     42.92 o 
  -1   5  19      244.60      248.04     73.98 o 
   0   5  19     1001.47     1084.55     62.43 o 
   1   5  19      132.38       75.48     60.46 o 
   2   5  19      731.98      855.39     64.97 o 
   3   5  19      230.50      234.85     43.62 o 
   4   5  19      393.82      525.10     53.33 o 
  -8   6  19        4.62      -14.02     29.98 o 
  -7   6  19      198.00      178.76     56.33 o 
  -6   6  19        0.81       -3.76     39.81 o 
  -5   6  19      142.02       90.18     35.93 o 
  -4   6  19       95.84       88.91     34.82 o 
  -3   6  19       75.65       46.94     33.35 o 
  -2   6  19      217.14      215.72     57.08 o 
  -1   6  19       20.90       42.81     45.07 o 
   0   6  19        0.78      -36.75     25.72 o 
   1   6  19      138.22      163.45     39.13 o 
   2   6  19       63.39       53.96     34.25 o 
   3   6  19      127.01      145.17     51.45 o 
  -6   7  19      116.18       93.89     50.32 o 
  -5   7  19      160.25      168.62     41.34 o 
  -4   7  19       30.24       -6.23     31.12 o 
  -3   7  19       11.98        0.80     29.73 o 
  -2   7  19        3.16      -29.19     31.12 o 
  -1   7  19        3.52       17.74     30.22 o 
   0   7  19        1.52      -56.33     44.32 o 
   1   7  19       29.38       -4.51     43.56 o 
   2   7  19       59.52       84.88     51.08 o 
 -10   0  20      124.57      125.44     57.08 o 
  -9   0  20       10.02      -64.22     42.81 o 
  -8   0  20        3.80      -46.57     42.81 o 
  -7   0  20       19.16      -13.98     28.98 o 
  -6   0  20      262.20      213.22     39.54 o 
  -5   0  20      440.42      348.05     43.80 o 
  -4   0  20       12.80      -24.79     36.80 o 
  -3   0  20        6.19      -16.52     39.06 o 
  -2   0  20       27.42        8.26     40.56 o 
  -1   0  20       28.14        0.75     40.56 o 
   0   0  20      147.56       71.36     46.57 o 
   1   0  20      104.67       66.10     45.07 o 
   2   0  20        4.93       -9.01     37.56 o 
   3   0  20       10.17      -42.81     39.06 o 
   4   0  20      279.44      172.76     55.58 o 
   5   0  20       30.88        3.76     44.32 o 
 -10   1  20       52.62       33.10     34.76 o 
  -9   1  20      472.58      600.46     54.70 o 
  -8   1  20       27.79      -11.41     24.79 o 
  -7   1  20      225.53      278.79     30.64 o 
  -6   1  20      315.89      339.35     31.35 o 
  -5   1  20      184.16      168.80     29.84 o 
  -4   1  20      376.57      336.84     61.59 o 
  -3   1  20       12.57       -7.98     25.44 o 
  -2   1  20       89.36      117.53     34.33 o 
  -1   1  20       38.33       25.79     28.85 o 
   0   1  20      210.98      207.48     39.50 o 
   1   1  20        0.45      -17.30     26.84 o 
   2   1  20        0.57      -27.42     31.92 o 
   3   1  20       59.46        1.31     30.26 o 
   4   1  20      206.37      188.84     41.10 o 
   5   1  20       22.92        1.29     32.30 o 
 -10   2  20      123.93      170.88     42.49 o 
  -9   2  20        3.96       40.68     35.57 o 
  -8   2  20       16.97       14.31     25.87 o 
  -7   2  20       52.01       81.84     27.62 o 
  -6   2  20      120.27      136.02     26.09 o 
  -5   2  20      795.95      891.68     46.43 o 
  -4   2  20       34.91       22.66     22.82 o 
  -3   2  20      245.36      251.52     42.46 o 
  -2   2  20        3.31        6.35     30.80 o 
  -1   2  20       98.08       59.30     34.41 o 
   0   2  20      100.52       58.61     34.64 o 
   1   2  20        0.87      -16.81     40.18 o 
   2   2  20      162.74      132.44     37.70 o 
   3   2  20       14.37       -3.52     29.39 o 
   4   2  20        8.77      -17.01     39.43 o 
   5   2  20        7.63      -24.51     33.45 o 
 -10   3  20      187.63      158.20     40.63 o 
  -9   3  20      307.02      309.14     38.99 o 
  -8   3  20       88.36       74.17     29.69 o 
  -7   3  20      479.76      490.36     42.34 o 
  -6   3  20      212.48      155.48     39.13 o 
  -5   3  20     1548.00     1697.91     59.68 o 
  -4   3  20       62.85       29.02     26.48 o 
  -3   3  20     2817.82     3253.82    148.72 o 
  -2   3  20      210.07      165.59     42.99 o 
  -1   3  20     1610.81     1695.58     76.99 o 
   0   3  20      243.83      266.53     47.32 o 
   1   3  20     1091.19     1096.10     64.40 o 
   2   3  20      686.58      740.48     59.57 o 
   3   3  20       74.33       63.32     36.24 o 
   4   3  20      455.83      530.10     54.33 o 
   5   3  20       12.52      -21.46     32.39 o 
  -9   4  20      110.20       88.63     36.65 o 
  -8   4  20       88.93       86.75     36.12 o 
  -7   4  20        0.92       -8.33     48.82 o 
  -6   4  20      444.56      457.52     41.12 o 
  -5   4  20        0.00       14.43     26.77 o 
  -4   4  20     1122.21     1122.28     51.71 o 
  -3   4  20        0.31       26.25     35.55 o 
  -2   4  20     1333.51     1235.00    315.09 o 
  -1   4  20       11.26      -28.45     31.75 o 
   0   4  20      802.87      899.42     62.72 o 
   1   4  20      230.39      294.13     45.22 o 
   2   4  20      221.94      238.01     44.19 o 
   3   4  20      439.58      437.66     51.31 o 
   4   4  20       13.60       -6.01     34.95 o 
  -8   5  20       38.20       45.76     33.98 o 
  -7   5  20      509.14      505.50     72.86 o 
  -6   5  20        0.31      -39.45     32.28 o 
  -5   5  20      218.48      281.55     45.98 o 
  -4   5  20      146.62      189.58     41.32 o 
  -3   5  20       27.08       36.98     25.92 o 
  -2   5  20      241.25      302.67     92.76 o 
  -1   5  20       51.41       36.04     33.92 o 
   0   5  20      259.30      270.91     52.58 o 
   1   5  20        0.43        7.40     33.20 o 
   2   5  20       83.09      111.75     37.95 o 
   3   5  20        5.71        5.35     34.86 o 
  -6   6  20      190.93      269.08     47.46 o 
  -5   6  20       22.67       44.07     41.31 o 
  -4   6  20       65.54       84.47     35.82 o 
  -3   6  20       40.21       54.05     34.96 o 
  -2   6  20      210.32      226.84     65.35 o 
  -1   6  20       40.72       45.07     54.08 o 
   0   6  20       65.94       -2.25     48.07 o 
   1   6  20       81.78       50.18     33.26 o 
  -3   7  20        1.12      -42.20     28.13 o 
  -2   7  20       20.58       -6.92     34.18 o 
  -9   1  21       87.63      103.29     37.26 o 
  -8   1  21       40.83       23.77     27.67 o 
  -7   1  21        5.94      -24.72     21.38 o 
  -6   1  21       12.68      -17.12     23.85 o 
  -5   1  21        1.70      -12.77     31.34 o 
  -4   1  21       14.93      -21.77     29.73 o 
  -3   1  21        2.18      -42.20     28.13 o 
  -2   1  21       12.99      -20.88     29.47 o 
  -1   1  21       31.14       16.54     31.85 o 
   0   1  21       68.21       28.91     30.51 o 
   1   1  21       11.20      -27.94     27.70 o 
   2   1  21        2.11      -42.90     30.54 o 
   3   1  21        1.39      -42.02     28.01 o 
   4   1  21       14.44       17.89     36.80 o 
  -9   2  21      435.39      511.39     47.24 o 
  -8   2  21       93.53      149.03     32.71 o 
  -7   2  21      267.33      352.02     33.86 o 
  -6   2  21      499.17      574.63     98.79 o 
  -5   2  21       67.95       43.55     28.01 o 
  -4   2  21      525.53      529.20     55.07 o 
  -3   2  21       32.79       -2.77     33.17 o 
  -2   2  21      683.35      781.29     61.92 o 
  -1   2  21        2.31      -16.19     29.39 o 
   0   2  21      258.83      246.09     54.46 o 
   1   2  21        2.13      -36.30     30.00 o 
   2   2  21      595.30      625.36     58.11 o 
   3   2  21      219.31      206.76     43.93 o 
  -8   3  21       55.53       35.65     28.76 o 
  -7   3  21       49.64       20.28     27.35 o 
  -6   3  21        9.82       -4.99     27.02 o 
  -5   3  21      297.01      408.35     40.14 o 
  -4   3  21        5.70       13.42     34.54 o 
  -3   3  21      320.88      486.16     54.58 o 
  -2   3  21        5.05       44.69     32.40 o 
  -1   3  21      117.08      170.52     42.20 o 
   0   3  21       52.94       20.56     33.35 o 
   1   3  21       47.32       45.55     34.28 o 
   2   3  21        5.38       20.68     31.04 o 
   3   3  21        9.53      -21.28     34.18 o 
  -7   4  21      164.06      160.74     55.58 o 
  -6   4  21      104.51      108.30     30.69 o 
  -5   4  21      667.79      710.01     47.07 o 
  -4   4  21      175.68      223.69     52.95 o 
  -3   4  21      352.51      325.52     49.63 o 
  -2   4  21      637.83      700.82     92.01 o 
  -1   4  21      219.62      203.63     44.81 o 
   0   4  21     1353.34     1499.92     74.86 o 
   1   4  21        0.83       -8.26     32.85 o 
   2   4  21      718.60      803.47    110.41 o 
  -6   5  21      136.52      112.81     40.52 o 
  -5   5  21       81.75      111.58     60.84 o 
  -4   5  21      210.68      276.49     45.34 o 
  -3   5  21      201.15      212.79     49.95 o 
  -2   5  21      350.98      363.42     49.72 o 
  -1   5  21      570.18      671.34     85.25 o 
   0   5  21      124.14      151.79     42.46 o 
   1   5  21      710.82      840.01     65.45 o 
  -8   0  22       73.60       48.31     36.97 o 
  -7   0  22      581.10      785.72     64.98 o 
  -6   0  22        1.71       -1.50     44.32 o 
  -5   0  22      294.38      362.04     70.60 o 
  -4   0  22       64.70       24.04     45.82 o 
  -3   0  22      104.37      105.91     56.33 o 
  -2   0  22       72.52       78.12     57.08 o 
  -1   0  22        6.92      -44.32     43.56 o 
   0   0  22       15.89       33.80     51.08 o 
   1   0  22      219.34      209.56     63.84 o 
   2   0  22       21.83      -39.81     47.32 o 
  -7   1  22        2.26      -14.09     27.82 o 
  -6   1  22      258.61      234.43     68.35 o 
  -5   1  22      112.15      112.48     39.16 o 
  -4   1  22      128.51      198.20     42.45 o 
  -3   1  22      242.77      227.28     42.93 o 
  -2   1  22       23.69       -0.24     32.10 o 
  -1   1  22       16.18       22.17     34.64 o 
   0   1  22        0.88      -45.76     30.51 o 
   1   1  22       54.83       29.76     36.60 o 
   2   1  22       26.78      -35.26     34.86 o 
  -7   2  22       16.89       46.68     39.10 o 
  -6   2  22        0.70        1.00     26.92 o 
  -5   2  22        3.12      -46.19     30.80 o 
  -4   2  22       72.14       31.44     36.24 o 
  -3   2  22        0.26        1.95     30.99 o 
  -2   2  22      130.11      139.92     41.10 o 
  -1   2  22       42.73       -5.76     33.47 o 
   0   2  22       28.67        9.83     34.64 o 
   1   2  22       69.67       -0.38     33.57 o 
   2   2  22        0.14       -1.39     33.92 o 
  -6   3  22       78.09       88.12     33.16 o 
  -5   3  22        3.47       -2.17     32.66 o 
  -4   3  22      552.64      651.10     63.94 o 
  -3   3  22       20.42       15.26     34.86 o 
  -2   3  22      876.99      963.97     64.45 o 
  -1   3  22      109.99      104.59     40.96 o 
   0   3  22      777.59      820.67     64.25 o 
   1   3  22      270.30      381.11     53.89 o 
  -5   4  22       77.60       97.80     39.21 o 
  -4   4  22       53.92        5.56     34.83 o 
  -3   4  22      149.11      157.95     44.22 o 
  -2   4  22       32.11       31.23     39.35 o 
  -1   4  22      388.52      592.63     89.38 o 
  -5   1  23       57.36       52.06     41.42 o 
  -4   1  23       53.27       44.52     37.37 o 
  -3   1  23        3.39      -25.42     34.42 o 
  -2   1  23      116.69      100.65     40.36 o 
  -1   1  23        1.56      -38.84     33.88 o 
  -3   2  23      397.75      515.86     66.10 o 
                                                 
